# Supplementary material for: Gut microbiome function and composition in infants from rural Kenya and association with human milk oligosaccharides
Source: Gut Microbes. 2023 Feb 16;15(1):2178793. doi: 10.1080/19490976.2023.2178793 (PMC9980514; doi:10.1080/19490976.2023.2178793)
Supplement: Supplemental Material [file KGMI_A_2178793_SM3829.zip]

Archive with 5 entries (5 files):
- Table S1_Genus_Species and GH_summary and GMC.xlsx
- Table S5_differential analysis secretor status.xlsx
- Table S4_Maaslin.xlsx
- Table S3_GMC_difference_genus_species_GH.xlsx
- Table S2.xlsx
