# Supplementary material for: Gut microbiome function and composition in infants from rural Kenya and association with human milk oligosaccharides
Source: Gut Microbes. 2023 Feb 16;15(1):2178793. doi: 10.1080/19490976.2023.2178793 (PMC9980514; doi:10.1080/19490976.2023.2178793)
Supplement: Supplemental Material [file KGMI_A_2178793_SM3829.zip › Table S1_Genus_Species and GH_summary and GMC.xlsx]

## Sheet: species_summary_GMC_1
Species	Min,	1st Qu,	Median	Mean	3rd Qu,	Max,	Sd
s__Bifidobacterium_longum	0.0897269	46.2647	56.9413	53.3828	65.4009	76.6197	16.1042
s__Bifidobacterium_breve	0.134366	14.4782	18.4927	19.353	21.571	58.177	8.51979
s__Bifidobacterium_bifidum	0.0340782	0.461997	7.33913	10.6526	17.5627	45.5497	12.2891
s__Bifidobacterium_kashiwanohense	1.30334	2.6627	3.90951	5.04108	6.72248	22.2022	3.4592
s__Bifidobacterium_pseudocatenulatum	0.00624001	0.0192487	0.188819	3.02553	1.71294	79.9492	11.2212
s__Bifidobacterium_catenulatum	0.146946	0.361471	0.889342	1.10995	1.46043	3.82425	0.895944
__Unknowns__	0.114817	0.344082	0.481223	0.781389	0.857177	4.65062	0.844082
s__Lactobacillus_mucosae	0	0.00152714	0.00428888	0.641137	0.163074	11.5864	1.82374
s__Bifidobacterium_reuteri	0.00149794	0.492454	0.623318	0.594082	0.722309	1.06037	0.199885
s__Bifidobacterium_saguini	0.00299589	0.0838355	0.130632	0.381229	0.249463	1.82886	0.541531
s__Escherichia_coli	0.00208979	0.0472613	0.120961	0.321564	0.238994	4.65567	0.678565
s__Ruminococcus_gnavus	0	0.00203137	0.0352521	0.300831	0.14975	4.4156	0.777738
s__Bifidobacterium_angulatum	0.000529255	0.0273435	0.0889821	0.254538	0.454959	1.04279	0.295167
s__Flavobacterium_sp_Kopri_42	0.000289884	0.16426	0.252445	0.235988	0.311541	0.368541	0.090501
s__Lactobacillus_fermentum	0	8.87625e-05	0.00060012	0.221373	0.00362003	8.57601	1.18344
s__Lactobacillus_oris	0	0.000156311	0.000761103	0.206791	0.0225634	3.60376	0.686722
s__Bacteroides_fragilis	0	0.00128272	0.0169758	0.165753	0.1795	2.57662	0.407133
s__Bifidobacterium_stellenboschense	0.0125827	0.108188	0.137199	0.151724	0.181913	0.364055	0.076627
s__Streptococcus_salivarius	0.00165708	0.0343818	0.0590842	0.12545	0.154271	0.736812	0.164822
s__Prevotella_copri	0	0.00391814	0.0095797	0.113806	0.0182204	1.78721	0.315103
s__Megasphaera_elsdenii	0	0.000308406	0.000982315	0.108967	0.00178644	2.03188	0.386009
s__Lactobacillus_ruminis	0.000278903	0.00105535	0.00280029	0.108227	0.00595958	2.42531	0.402356
s__Bifidobacterium_merycicum	0.00681227	0.0275551	0.0395139	0.107259	0.0835231	1.06691	0.17537
s__Bifidobacterium_biavatii	0.0334791	0.0699527	0.0934687	0.0977673	0.118094	0.22758	0.0382627
s__Bifidobacterium_scardovii	0.00906256	0.080922	0.0952637	0.0965412	0.118808	0.175573	0.0377569
s__Flavonifractor_plautii	0	0.000621601	0.00349644	0.0862662	0.04313	1.11321	0.215005
s__Bifidobacterium_pullorum	0.0135564	0.0586564	0.069537	0.0841089	0.0885492	0.316765	0.0521345
s__Streptococcus_gallolyticus	0	8.91494e-05	0.000255168	0.0818609	0.00902086	1.32844	0.239586
s__Bifidobacterium_ruminantium	0	0.000289264	0.00597793	0.0798891	0.0633031	0.473371	0.135831
s__Megasphaera_sp_DISK_18	0	0.000101759	0.000438112	0.0770657	0.00132821	2.0169	0.31689
s__Akkermansia_muciniphila	0	0.000101476	0.000852915	0.0672357	0.00261953	2.29568	0.333942
s__Bifidobacterium_eulemuris	0.00292099	0.0525419	0.0641499	0.0648532	0.0817776	0.118922	0.0220816
s__Lactobacillus_vaginalis	0	6.87458e-05	0.000116765	0.0621976	0.00106679	1.65675	0.253691
s__Bifidobacterium_scaligerum	0.00011619	0.000561643	0.00102363	0.0549644	0.019431	0.545215	0.120744
s__Bifidobacterium_hapali	7.48972e-05	0.000755	0.00264511	0.0544601	0.0688871	0.309211	0.0914668
s__Bifidobacterium_dentium	0.00045876	0.00716534	0.00922338	0.0519606	0.0126554	0.971778	0.171652
s__Streptococcus_pasteurianus	0	1.96435e-05	0.000194733	0.0511197	0.0042588	0.807049	0.14963
s__Veillonella_sp_CAG_933	0	8.76417e-05	0.000555681	0.0503633	0.0148956	0.454291	0.115786
s__Lactobacillus_gastricus	0	0	0.000422253	0.0484711	0.0150395	0.727781	0.138797
s__Veillonella_atypica	0	0.00078008	0.00640602	0.0479952	0.0627134	0.427564	0.0842613
s__Klebsiella_quasipneumoniae	0	0.00142465	0.00641433	0.0478858	0.0336573	0.398156	0.102732
s__Enterococcus_avium	0	0.000419544	0.0115012	0.0446758	0.0594204	0.293631	0.0699849
s__Streptococcus_thermophilus	0.000451931	0.00978896	0.0196012	0.0409182	0.0507639	0.220189	0.0527744
s__Faecalibacterium_prausnitzii	6.31245e-05	0.000668498	0.00140535	0.039288	0.0447467	0.553767	0.0888953
s__Bifidobacterium_callitrichos	0.00636626	0.0305793	0.0366577	0.0381999	0.0422162	0.156643	0.0213683
s__Streptococcus_lutetiensis	0	0.000111998	0.000817475	0.0366458	0.00945074	0.485791	0.0989227
s__Veillonella_seminalis	0	8.91781e-05	0.00106032	0.0326836	0.0214863	0.453422	0.0805094
s__Streptomyces_sp_C	0.00646846	0.025932	0.0311134	0.0322488	0.0396401	0.0584619	0.0126847
s__Eggerthella_lenta	0	0.000100255	0.000981186	0.030392	0.0228187	0.291699	0.0631914
s__Bifidobacterium_myosotis	0.00134815	0.0217133	0.0288299	0.0292383	0.0363814	0.0562069	0.0109483
s__Actinomyces_odontolyticus	0	0.0041925	0.017731	0.0285332	0.0357723	0.231075	0.0394395
s__Lactobacillus_salivarius	0	0	0.000185656	0.0282089	0.00040439	0.56577	0.11192
s__Enterococcus_raffinosus	0	0.000364558	0.0044528	0.0279135	0.0378412	0.249968	0.0485903
s__Bifidobacterium_callitrichidarum	0.000374486	0.0226378	0.0269104	0.0276117	0.0327351	0.0475271	0.00855436
s__Streptococcus_peroris	0.000225966	0.00869731	0.0133196	0.0268861	0.0384102	0.107864	0.0291358
s__Enterococcus_faecium	0	0.00104492	0.00538997	0.0251222	0.0239843	0.356915	0.0544791
s__Klebsiella_pneumoniae	5.22448e-05	0.00161705	0.00446626	0.0244251	0.0165897	0.198866	0.0496061
s__Bifidobacterium_saeculare	0.000299589	0.0077047	0.0121383	0.0203787	0.0220703	0.180599	0.0287917
s__Actinomyces_sp_HPA0247	0	0.00147249	0.00535539	0.0188799	0.0287297	0.157821	0.0292754
s__Escherichia_fergusonii	0	0.00224344	0.00543684	0.0185482	0.00957142	0.5108	0.069401
s__Streptococcus_infantarius	0	7.92092e-05	0.000572706	0.0181888	0.00932511	0.408878	0.060071
s__Streptococcus_sp_HMSC067H01	0	0.0057228	0.00891958	0.0181033	0.0229587	0.0839695	0.0203505
s__Streptococcus_vestibularis	0	0.00292178	0.00771337	0.0179336	0.0148905	0.128098	0.0279621
s__Megasphaera_sp_MJR8396C	0	0	0.000332774	0.0174885	0.00171007	0.38165	0.0593884
s__Streptococcus_mitis	0	0.00456197	0.0100189	0.0168591	0.0186431	0.111961	0.0219068
s__Bifidobacterium_subtile	0	0.00033052	0.00063579	0.0167239	0.00489006	0.220406	0.0418353
s__Klebsiella_grimontii	0	0.000655706	0.00226678	0.0166846	0.0128185	0.35849	0.0542861
s__Ruthenibacterium_lactatiformans	0	0	0	0.0160053	0.00019353	0.8366	0.113802
s__Bifidobacterium_gallinarum	0.00511308	0.0105606	0.0148281	0.0159349	0.019998	0.0335548	0.00684547
s__Weissella_confusa	0	0	0.000252517	0.0155049	0.00151754	0.47527	0.0661332
s__Lactobacillus_antri	0	0	3.75803e-05	0.015257	0.00100754	0.293202	0.0501672
s__Rothia_mucilaginosa	0.000267746	0.00318014	0.00814165	0.0145383	0.0138653	0.0949144	0.0197358
s__Bacteroides_uniformis	0	7.99088e-05	0.000352199	0.0139267	0.001056	0.562199	0.076781
s__Bacteroides_ovatus	0	1.30612e-05	0.000294333	0.0131583	0.00164384	0.508859	0.0697238
s__Clostridium_saccharolyticum	0	0	0	0.0129864	0.000186092	0.681434	0.0926961
s__Asaia_platycodi	0.0057359	0.00802073	0.0107919	0.0125418	0.013637	0.0565608	0.00824779
s__Bifidobacterium_vansinderenii	0	0.00156915	0.00286835	0.0124843	0.00438705	0.277698	0.044173
s__Lactobacillus_gasseri	0	0	7.52412e-05	0.0124551	0.000998196	0.25114	0.0437783
s__Actinomyces_graevenitzii	0	0	0.000250654	0.0119107	0.00562641	0.180794	0.0301562
s__Eubacterium_limosum	0	0	8.13886e-05	0.0118758	0.00111723	0.316356	0.0483436
s__Ruminococcus_torques	0	0	0.000130514	0.0117952	0.000614031	0.242916	0.0454149
s__Bifidobacterium_margollesii	7.48972e-05	0.0073355	0.00972624	0.0115415	0.0139944	0.0441399	0.00760915
s__Actinomyces_sp_HMSC035G02	0	0.002177	0.00715211	0.0110122	0.013561	0.0722767	0.0139696
s__Lactobacillus_paragasseri	0	0	0	0.01056	0.000435454	0.295376	0.0449608
s__Klebsiella_variicola	0.00010449	0.00214843	0.00569546	0.0105424	0.00981622	0.120132	0.0175476
s__Streptococcus_sp_F0442	0	0.00222552	0.00626233	0.0105081	0.0146189	0.055546	0.0118995
s__Streptococcus_equinus	0	0	0.00012972	0.0102208	0.00206548	0.162224	0.0317703
s__Bacteroides_vulgatus	0	0	0.000113271	0.00976696	0.00141984	0.178289	0.0349338
s__Dorea_formicigenerans	0	0	0.000127853	0.00967031	0.00261821	0.0889614	0.0218105
s__Streptococcus_parasanguinis	0.000219322	0.0024541	0.00596351	0.0095152	0.0109121	0.0660896	0.0117658
s__Veillonella_parvula	0	0.000479476	0.0027291	0.00950726	0.00808665	0.102271	0.0184494
s__Bifidobacterium_moukalabense	0	0.00250082	0.00466924	0.00943874	0.0103281	0.108599	0.0162268
s__Megamonas_funiformis	0	0	8.84814e-05	0.00938563	0.000356992	0.271549	0.0439015
s__Bacteroides_plebeius	0	0	0	0.00933724	0	0.496837	0.0675931
s__Agathobaculum_butyriciproducens	0	0	0.000160352	0.00932629	0.00042022	0.154581	0.0301829
s__Sphingobium_czechense	0	0.000401387	0.00133697	0.00928753	0.00712849	0.10735	0.0203862
s__Corynebacterium_resistens	0	0.000125108	0.00106494	0.00915062	0.00571923	0.114506	0.0210787
s__Bifidobacterium_animalis	0.00099915	0.00294394	0.00390053	0.00875575	0.00538259	0.182508	0.0255323
s__Leuconostoc_garlicum	0	0	9.28996e-05	0.00873668	0.000689376	0.325663	0.0449397
s__Blautia_wexlerae	0	0.000124375	0.000380499	0.00864516	0.000879722	0.252097	0.038195
s__Bifidobacterium_adolescentis	0.00022938	0.00156408	0.00239958	0.00842584	0.00538642	0.0807362	0.0161656
s__Fusicatenibacter_saccharivorans	0	0	0	0.00818529	0.000191795	0.256856	0.0404063
s__Cronobacter_dublinensis	0	0.00181896	0.00408954	0.00806023	0.00789317	0.0803004	0.0130183
s__Tyzzerella_nexilis	0	0.000557983	0.00217797	0.00792775	0.00676929	0.0868494	0.0157839
s__Nonomuraea_maritima	0	0.00529821	0.00664761	0.00743683	0.00906711	0.0280819	0.00402961
s__Enterococcus_faecalis	0	0	0	0.00717952	0.000830824	0.117289	0.0229313
s__Corynebacterium_amycolatum	0	2.13777e-05	0.000513021	0.00675863	0.00427235	0.0618905	0.0139994
s__Actinomyces_sp_oral_taxon_181	0	0.00138812	0.00434798	0.00667932	0.00861251	0.0295483	0.00721912
s__Parabacteroides_distasonis	0	0	0.000276515	0.00595165	0.00192244	0.0843319	0.0160183
s__Streptococcus_sp_M334	0	0.00146671	0.00307996	0.00589729	0.00723977	0.030272	0.00741171
s__Bacteroides_dorei	0	1.30612e-05	0.000234595	0.00567713	0.00101566	0.0665713	0.0142404
s__Clostridium_acetireducens	0	0.000602072	0.00163089	0.00547345	0.00770134	0.0294748	0.00794763
s__Enterococcus_gallinarum	0	2.19031e-05	0.000538082	0.00515766	0.00451272	0.0745799	0.0120163
s__Xenorhabdus_kozodoii	0	0.000963914	0.00246646	0.00505638	0.00426959	0.0728121	0.0104468
s__Clostridium_innocuum	0	0	0.00013404	0.00499332	0.000867725	0.103194	0.0158385
s__Streptococcus_australis	0	0.000699547	0.00219822	0.00492909	0.00579996	0.0386241	0.00756187
s__Prevotella_sp_AM42_24	0	6.81316e-05	0.00015153	0.00492466	0.000711612	0.131581	0.018768
s__Streptococcus_sp_oral_taxon_058	0	0.00105101	0.00277134	0.00429108	0.00486328	0.0266983	0.00536855
s__Bifidobacterium_imperatoris	0	0.000356629	0.00113103	0.00422471	0.00440859	0.0620149	0.00943077
s__Candidatus_Erwinia_dacicola	0	0.000258732	0.000964811	0.00422247	0.00450183	0.0566568	0.00877479
s__Butyribacterium_methylotrophicum	0	0	0	0.00412978	0.000352898	0.114015	0.0166577
s__Bifidobacterium_thermophilum	0	0.00252786	0.00405167	0.00408098	0.00511966	0.00901964	0.00174457
s__Streptococcus_pneumoniae	0	0.000920889	0.00218834	0.00406592	0.00456467	0.0289791	0.00566259
s__Megasphaera_sp_BV3C16_1	0	0	0	0.00400391	0.00242298	0.0558549	0.0102319
s__Kosakonia_sp_S29	0	0.0006879	0.00154395	0.00384751	0.00406539	0.0404689	0.00637193
s__Rhodococcus_sp_RD6_2	0	0.00250459	0.00391897	0.00383055	0.00466898	0.00789888	0.00176663
s__Veillonella_infantium	0	0.000272526	0.00111872	0.00379162	0.00432365	0.0300989	0.00618003
s__Salmonella_enterica	0	0.000620247	0.00134964	0.00375571	0.00402603	0.0530556	0.00783831
s__Streptococcus_macedonicus	0	0	8.73985e-05	0.00374769	0.00178526	0.0363217	0.00801481
s__Megasphaera_micronuciformis	0	0	0.00038233	0.00373872	0.00235406	0.0578942	0.00956029
s__Alcanivorax_sp_N3_2A	0.00164774	0.00262248	0.00334599	0.00366308	0.00437952	0.00735499	0.00131187
s__Bifidobacterium_simiarum	0.000200055	0.000935639	0.00144706	0.00354905	0.00249389	0.021017	0.00492591
s__Bacteroides_thetaiotaomicron	0	0	0.000169744	0.00343547	0.000617257	0.0790126	0.0122873
s__Citrobacter_koseri	0	0.00051262	0.0016532	0.00332507	0.00286967	0.0387163	0.00633499
s__Streptomyces_gancidicus	0	0.00252589	0.00318082	0.00323321	0.00410116	0.00620626	0.00130807
s__Bacteroides_caccae	0	0	0	0.0030582	7.51024e-05	0.0984529	0.0158384
s__Enterobacter_cloacae_complex	0	0	0.000156778	0.00303868	0.00164179	0.0556416	0.0088714
s__Erysipelatoclostridium_ramosum	0	0	0.000638409	0.00298116	0.00337723	0.0197937	0.00485837
s__Ruminococcaceae_bacterium_D16	0	0.00114715	0.00296984	0.00291302	0.00410052	0.0100146	0.00204708
s__Veillonella_sp_T11011_6	0	8.96103e-05	0.000812612	0.00284758	0.00265079	0.0321177	0.00636171
s__Lactobacillus_ultunensis	0	0	0	0.00277266	0	0.0759808	0.0133223
s__Bifidobacterium_boum	0	0	0	0.00264724	0	0.0657409	0.011379
s__Micrococcus_luteus	0	0	0	0.00261951	0.000148135	0.0966604	0.0136329
s__Roseburia_faecis	0	0	0	0.00255667	9.04026e-05	0.134079	0.0182372
s__Corynebacterium_kutscheri	0	0.000289228	0.00175428	0.00245658	0.0026876	0.0112213	0.00284898
s__Bifidobacterium_italicum	0.00109119	0.00168366	0.00232616	0.00241945	0.00297453	0.00648837	0.00104109
s__Streptococcus_oralis	8.92487e-05	0.000710846	0.00165692	0.00237628	0.00268872	0.0130463	0.00257998
s__Bacteroides_xylanisolvens	0	0	0.00012972	0.00233197	0.00113278	0.0505512	0.00742516
s__Bacteroides_sp_D2	0	0	8.50923e-05	0.00230482	0.000561267	0.0749553	0.0102811
s__Lactobacillus_saerimneri	0	0	0	0.00222204	5.63704e-05	0.0614906	0.00936729
s__Streptococcus_sp_SK643	0	0.000572145	0.00131531	0.00221147	0.00224737	0.00877712	0.00240374
s__Eubacterium_hallii	0	0	0	0.00211133	0	0.107619	0.0146377
s__Megamonas_hypermegale	0	0	0	0.00204946	5.22944e-05	0.0668923	0.0100578
s__Micrococcus_aloeverae	0	0	0	0.00194545	0.000190423	0.0706988	0.0100511
s__Citrobacter_youngae	0	0	0	0.00193125	0	0.103687	0.0141085
s__Gemmiger_formicilis	0	0	0	0.00190816	5.61958e-05	0.091116	0.012425
s__Prevotella_marshii	0	0	0	0.00188384	0.000160959	0.0618445	0.00875207
s__Streptococcus_cristatus	0	0	0.000108102	0.00183775	0.000820029	0.0274061	0.00528199
s__Escherichia_albertii	0	0	0	0.00174585	9.10283e-05	0.0917719	0.0124823
s__Blautia_obeum	0	0	0	0.00172127	9.3728e-05	0.07554	0.0103321
s__Escherichia_marmotae	0	0	7.36994e-05	0.00165628	0.000172411	0.081575	0.0110834
s__Lactobacillus_acetotolerans	0	0	0	0.00163989	0.000119316	0.0390645	0.00617113
s__Enterobacter_sp_638	0	1.54687e-05	0.000209402	0.00160551	0.00128943	0.0166363	0.00333866
s__Bifidobacterium_minimum	0	0.000962662	0.00154617	0.00155316	0.00200977	0.00514544	0.000871039
s__Streptococcus_canis	0	0	0	0.00152967	0	0.0663589	0.00904528
s__Lactobacillus_versmoldensis	0	0	0	0.00150459	0.000221148	0.0332812	0.00509222
s__Leuconostoc_lactis	0	0	0	0.00145684	0	0.0525777	0.00730946
s__Lactobacillus_coleohominis	0	0	0	0.00140483	0	0.042229	0.00612758
s__Veillonella_dispar	0	0	0.000219779	0.00140461	0.00134401	0.00807531	0.0021696
s__Actinomyces_viscosus	0.000278903	0.000943204	0.00133724	0.00139794	0.00183982	0.0030091	0.000592803
s__Bacteroides_caecimuris	0	0	0	0.00139395	0.000122919	0.0488232	0.00682566
s__Citrobacter_freundii	0	0	0	0.00139393	0	0.0728814	0.00991241
s__Bifidobacterium_lemurum	0	0.000337212	0.000876629	0.0013754	0.00170078	0.00734941	0.00155183
s__Campylobacter_jejuni	0	0	0	0.00135406	0	0.0356344	0.00550992
s__Raoultella_sp_T31	0	0	0.000196727	0.00134148	0.00103196	0.0174243	0.0029767
s__Aspergillus_lentulus	0	0	0.000170113	0.00132205	0.000640999	0.020062	0.00379812
s__Actinomyces_sp_oral_taxon_180	0	0.000252285	0.000707847	0.00131494	0.00184465	0.0053984	0.00155484
s__Weissella_cibaria	0	0	0	0.00128863	0.000140529	0.0226243	0.00422473
s__Haemophilus_sp_HMSC71H05	0	0	0.00010532	0.0012281	0.000791181	0.0114887	0.00278713
s__Bacteroides_coprocola	0	0	0	0.00121909	0.000134331	0.0263187	0.00498393
s__Veillonella_rogosae	0	2.09058e-05	0.00025713	0.0012183	0.00124706	0.00981884	0.00208873
s__Streptococcus_sp_HMSC071D03	0	0.000293061	0.000651509	0.00119362	0.0016224	0.00752325	0.00151083
s__Streptomyces_malaysiensis	0	0.000523768	0.00103965	0.00115036	0.00143142	0.00339204	0.000809271
s__Eubacterium_callanderi	0	0	0	0.00114904	0.000182201	0.0278063	0.00453619
s__Actinomyces_turicensis	0	0	0	0.00112256	0.000406296	0.0174315	0.0035344
s__Parabacteroides_chinchillae	0	0	0	0.0011045	5.22944e-05	0.0500253	0.00682175
s__Ochrobactrum_sp_POC9	0	0.000313094	0.000760538	0.00109151	0.0011519	0.00611264	0.00128023
s__Pantoea_sp_PSNIH6	0	0.000210135	0.000518276	0.0010646	0.000916372	0.0124274	0.00199387
s__Bifidobacterium_tissieri	0	9.31917e-05	0.000210093	0.00105517	0.000408981	0.0158562	0.00259655
s__Streptococcus_sp_HMSC070B10	0	0.000245849	0.000572947	0.00105244	0.00116115	0.0080457	0.00146319
s__Bacteroides_pectinophilus	0	0	0	0.00104804	0.000402572	0.0353515	0.00484309
s__Pseudoscardovia_suis	0	0.000691766	0.000940239	0.00103054	0.00141957	0.00239339	0.000543423
s__Intestinibacter_bartlettii	0	0	0	0.00103006	0.000226775	0.033355	0.00461847
s__Corynebacterium_maris	0	0.000575496	0.000910751	0.0010266	0.0012672	0.00354663	0.000785517
s__Anaerostipes_hadrus	0	0	7.39505e-05	0.00100734	0.000318666	0.0212975	0.00344807
s__Actinomyces_sp_ICM47	0	0.000109823	0.000469751	0.000977505	0.00131314	0.00553973	0.00129375
s__Dorea_longicatena	0	0	0	0.000975333	0.000123508	0.0254972	0.00373315
s__Corynebacterium_xerosis	0	0	0	0.000944696	0	0.0394832	0.00543754
s__Anaerotruncus_sp_G3_2012	0	0	6.66214e-05	0.000922152	0.000301439	0.0176458	0.0026168
s__Bifidobacterium_gallicum	0	1.30612e-05	0.000122926	0.000903087	0.000406362	0.00786421	0.00189398
s__Pseudoflavonifractor_capillosus	0	0	8.08369e-05	0.000835023	0.000471836	0.0146215	0.00224936
s__Haemophilus_parainfluenzae	0	0	8.51211e-05	0.0008191	0.000636861	0.00686484	0.00169418
s__Megasphaera_hexanoica	0	0	0	0.000816871	0	0.0212012	0.0033147
s__Butyricicoccus_pullicaecorum	0	0	0	0.000802863	8.6838e-05	0.033944	0.00462852
s__Eubacterium_ventriosum	0	0	0	0.000769099	0.000451571	0.0124909	0.00205413
s__Lactobacillus_gigeriorum	0	0	0	0.000762016	8.9325e-05	0.0249826	0.00354798
s__Streptococcus_sp_HMSC034E03	0	0.00017561	0.000464178	0.000746445	0.000898469	0.00475427	0.000919213
s__Bifidobacterium_asteroides	0	7.9059e-05	0.000314088	0.00074367	0.00138453	0.00267679	0.000814416
s__Bilophila_wadsworthia	0	0	0	0.000741516	5.00138e-05	0.0230095	0.00324627
s__Brenneria_sp_EniD312	0	0	6.90954e-05	0.000722273	0.000291262	0.0101152	0.00180653
s__Atopobium_parvulum	0	0.000146103	0.000570326	0.00069564	0.00103842	0.00391123	0.000718554
s__Lactobacillus_concavus	0	0	0	0.000685522	0	0.0255491	0.00356978
s__Bifidobacterium_parmae	0	9.73405e-05	0.000312816	0.000677616	0.000712122	0.00367749	0.0009204
s__Bacteroides_sartorii	0	0	8.10458e-05	0.000673933	0.000567986	0.00710539	0.00143648
s__Hungatella_hathewayi	0	0	0	0.000668583	0	0.0294817	0.00401626
s__Clostridioides_difficile	0	0	0	0.000667255	0.000350036	0.020848	0.00286362
s__Veillonella_denticariosi	0	0	0.0002189	0.00066719	0.00105834	0.00378097	0.000940069
s__Bifidobacterium_catulorum	0	0	0	0.000649804	0	0.0286812	0.00392043
s__Klebsiella_michiganensis	0	0	0.000369016	0.000631514	0.000852446	0.0037825	0.000874199
s__Clostridium_sp_MSTE9	0	0	0	0.000615211	0.000269546	0.00994261	0.00180826
s__Xenorhabdus_bovienii	0	7.5808e-05	0.000224896	0.000615059	0.000499063	0.00701035	0.0011971
s__Enterobacter_sp_10_1	0	1.86984e-05	0.00024291	0.000611745	0.000458597	0.00685103	0.00121743
s__Cupriavidus_oxalaticus	0	0.000119318	0.000291795	0.000590435	0.000685717	0.00453181	0.000934099
s__Bifidobacterium_magnum	0	0	8.00416e-05	0.000589825	0.000482697	0.0107852	0.00162699
s__Peptostreptococcus_anaerobius	0	0	0	0.000584568	0.000220882	0.0129865	0.00195971
s__Prevotella_melaninogenica	0	0	0	0.000567774	7.26725e-05	0.0226154	0.00308817
s__Photorhabdus_namnaonensis	0	0	7.48606e-05	0.000566284	0.000323007	0.00732103	0.00142721
s__Blautia_sp_N6H1_15	0	0	0	0.000561129	0	0.0190958	0.0027572
s__Bacteroides_sp_CAG_633	0	0	0	0.0005593	0.00028282	0.00685602	0.00129115
s__Bacteroides_finegoldii	0	0	8.17068e-05	0.000523587	0.00030693	0.00983134	0.00152193
s__Streptococcus_sp_DD10	0	6.62464e-05	0.000152164	0.000505994	0.000306381	0.010332	0.001477
s__Clostridiales_bacterium_1_7_47FAA	0	0	0	0.000493417	9.88596e-05	0.00995028	0.00155985
s__Lactococcus_garvieae	0	0	9.82517e-05	0.000478113	0.000352228	0.00509844	0.00104478
s__Varibaculum_cambriense	0	0	0	0.000470552	0.000162899	0.0147511	0.00203572
s__Eremococcus_coleocola	0	0	9.16923e-05	0.000455428	0.000334857	0.0107196	0.00149065
s__Actinomyces_urogenitalis	0	0	0	0.000455247	9.6447e-05	0.0190689	0.00259859
s__Bifidobacterium_choerinum	0	0	0.00010149	0.000439392	0.000493074	0.00306899	0.000722407
s__Morganella_morganii	0	0	0	0.000436843	0.000138514	0.00766984	0.00131044
s__Pseudoscardovia_radai	0	0.000169901	0.000317344	0.000429902	0.000579728	0.00166363	0.00038191
s__Bifidobacterium_pseudolongum	0	0	0.00011677	0.000415952	0.000666299	0.00185754	0.00057299
s__Allisonella_histaminiformans	0	0	0	0.000407495	0	0.00902729	0.00157141
s__Bifidobacterium_bombi	0	0.00011206	0.000330018	0.000400246	0.000597832	0.00166363	0.000352128
s__Escherichia_sp_ESNIH1	0	6.53899e-05	0.000242956	0.000391826	0.000409472	0.00318652	0.000611899
s__Bacteroides_sp_CAG_598	0	0	0	0.000387716	5.43532e-05	0.00634505	0.00120392
s__Bifidobacterium_primatium	0	0.000194681	0.000289912	0.000386203	0.000517813	0.00169348	0.000325739
s__Clostridium_disporicum	0	0	0	0.000379463	0	0.00733536	0.00140912
s__Corynebacterium_sp_HMSC078H07	0	0	0	0.000374301	0.000327588	0.00414248	0.000810821
s__Firmicutes_bacterium_ASF500	0	0	0	0.000374097	0.00053602	0.00319929	0.000694252
s__Xanthomonas_perforans	0	0	0	0.000365455	0.000294106	0.00542396	0.000911673
s__Actinomyces_ruminicola	0	0	0	0.000355623	0.000505068	0.00276736	0.000580061
s__Pantoea_sesami	0	0	0	0.000355295	8.34497e-05	0.0155906	0.00212165
s__Fusobacterium_mortiferum	0	0	0	0.000348494	0	0.00751542	0.00144478
s__Gordonia_terrae	0	0.000136245	0.000323005	0.000347692	0.000495173	0.00112703	0.000268139
s__Lactobacillus_rapi	0	0	9.79782e-05	0.000344064	0.000302512	0.00347502	0.00071572
s__Streptococcus_sp_NLAE_zl_C503	0	0.000102251	0.000183283	0.000341022	0.000388145	0.00318693	0.000516151
s__Kluyvera_cryocrescens	0	0	9.65818e-05	0.000335307	0.000201701	0.00477979	0.000810905
s__Veillonella_rodentium	0	0	0	0.000329551	0	0.0104323	0.00153375
s__Pseudomonas_sp_2822_17	0	0	0	0.000326725	9.81214e-05	0.00952757	0.00136425
s__Bifidobacterium_anseris	0	0	0	0.000326415	5.22944e-05	0.00522143	0.00103631
s__Geodermatophilus_sp_LHW52908	0	0	0	0.000323736	0.000146727	0.00294325	0.000694575
s__Megasphaera_stantonii	0	0	0	0.000306794	0	0.00716453	0.00114308
s__Actinomyces_sp_S6_Spd3	0	0	0.000188484	0.00029799	0.000398131	0.00156	0.000373152
s__Parabacteroides_merdae	0	0	0	0.000289632	0	0.0139712	0.00190115
s__Kocuria_kristinae	0	6.31927e-05	0.000239533	0.000279152	0.000422903	0.000918694	0.000257419
s__Corynebacterium_pseudogenitalium	0	0	0	0.000276623	0.000193391	0.00350518	0.000626769
s__Streptococcus_pseudopneumoniae	0	0	0.000139728	0.000276392	0.000348614	0.00176224	0.000386797
s__Coprococcus_comes	0	0	0	0.000274962	0.000157356	0.00592669	0.000859698
s__Ardenticatena_maritima	0	8.11468e-05	0.000210069	0.000274579	0.000368995	0.00098207	0.000258099
s__Clostridium_bolteae	0	0	0	0.000273879	0	0.0133059	0.00181104
s__Haemophilus_haemolyticus	0	0	0	0.000272777	0.00024884	0.00481577	0.000727913
s__Bordetella_pertussis	0	6.74453e-05	0.000257927	0.000266536	0.000437054	0.000673142	0.000215949
s__Mitsuokella_jalaludinii	0	0	0	0.000264813	0	0.00849278	0.00124765
s__Lactobacillus_taiwanensis	0	0	0	0.00026413	0	0.0062926	0.00101167
s__Campylobacter_coli	0	0	0	0.000262167	0	0.0057508	0.000957164
s__Bacteroides_sp_CAG_661	0	0	0	0.000262046	0.000126658	0.0083671	0.00114892
s__Microbacterium_sp_C448	0	9.64866e-05	0.000244649	0.000259779	0.00035242	0.000824593	0.000196006
s__Firmicutes_bacterium_CAG_646	0	0	0	0.000252238	8.29081e-05	0.00501106	0.000814758
s__Megamonas_rupellensis	0	0	0	0.000249741	0	0.00768437	0.00119291
s__Lachnospiraceae_bacterium_COE1	0	0	0	0.000249454	0	0.00773957	0.00109007
s__Kluyvera_georgiana	0	0	0	0.000246938	0	0.00535383	0.000931426
s__Negativicoccus_succinicivorans	0	0	3.33426e-05	0.000246573	0.000239518	0.00225175	0.000456257
s__Kluyvera_ascorbata	0	0	9.05576e-05	0.000244298	0.000223407	0.00254922	0.000493909
s__Prevotella_buccae	0	0	0	0.000244094	0	0.0112582	0.00154373
s__Micromonospora_lupini	0	0	9.42848e-05	0.000242205	0.000236404	0.00216901	0.000421351
s__Corynebacterium_marinum	0	0	0	0.000240222	0.000357684	0.00201943	0.000433162
s__Bacteroides_massiliensis	0	0	0	0.000235853	7.64214e-05	0.00314133	0.000653013
s__Cedecea_davisae	0	0	0	0.000232661	0	0.0075216	0.00115037
s__Dolosigranulum_pigrum	0	0	7.77782e-05	0.000230182	0.000299932	0.00332726	0.000517265
s__Citrobacter_farmeri	0	0	0	0.000228803	0.000220087	0.00391123	0.000568596
s__Streptococcus_milleri	0	0	0	0.000225861	0	0.011684	0.00158973
s__Parasutterella_excrementihominis	0	0	0	0.000224986	0	0.00974823	0.00135484
s__Erythrobacter_sp_NAP1	0	9.69451e-05	0.000192998	0.000224937	0.000307016	0.000601284	0.000157066
s__Bacteroides_nordii	0	0	0	0.000224536	3.91836e-05	0.00457874	0.000757803
s__Prevotella_sp_CAG_1124	0	0	0	0.00022382	0	0.00516075	0.000820907
s__Bacteroides_stercorirosoris	0	0	0	0.000222452	0	0.00494756	0.000787918
s__Oscillibacter_sp_CAG_241	0	0	8.96649e-05	0.000212809	0.000246431	0.00150432	0.000335915
s__Bifidobacterium_tsurumiense	0	0	0	0.000212484	0.000142049	0.00419424	0.000658019
s__Streptococcus_infantis	0	0	9.59458e-05	0.000211505	0.000287853	0.00172408	0.000301372
s__Caulobacter_sp_FWC26	0	7.04121e-05	0.000172766	0.000207969	0.000326632	0.000697139	0.000189426
s__Klebsiella_oxytoca	0	0	0	0.000204248	9.89519e-05	0.00191208	0.000426162
s__Enterococcus_casseliflavus	0	0	0	0.000199136	0.000167194	0.00293189	0.000474277
s__Streptococcus_hyointestinalis	0	0	0	0.000198263	0	0.00355025	0.000655587
s__Flavonifractor_sp_An10	0	0	0	0.000190522	7.9304e-05	0.00277808	0.000463368
s__Kosakonia_arachidis	0	0	0	0.000187428	0	0.00497141	0.000710513
s__Lactococcus_lactis	0	0	0	0.000186403	0	0.00701035	0.000980523
s__Micromonospora_sp_MH33	0	0	9.39768e-05	0.000179552	0.00025713	0.000901829	0.000241143
s__Prevotella_stercorea	0	0	0	0.000178693	0	0.0042098	0.000642336
s__Lactobacillus_equi	0	0	0	0.000177488	0.000162735	0.00181648	0.000386114
s__Arthrobacter_humicola	0	8.14108e-05	0.000168297	0.000176645	0.000271858	0.000450405	0.000119888
s__Streptomyces_collinus	0	0	0.000102084	0.000167537	0.000189604	0.000969481	0.000206143
s__Finegoldia_magna	0	0	0	0.000158069	0.000191529	0.0024555	0.000373864
s__Bifidobacterium_commune	0	0	9.0486e-05	0.000156392	0.00021293	0.00125506	0.00023126
s__Haemophilus_sp_C1	0	0	0	0.000156277	0.000139778	0.00297702	0.000439377
s__Holdemania_filiformis	0	0	0	0.000150807	0.000101074	0.00186014	0.00035135
s__Proteobacteria_bacterium_CAG_139	0	0	0	0.000150622	0	0.00607127	0.000863979
s__Rhizobium_sp_NT_26	0	0	9.76747e-05	0.000150588	0.000256015	0.000592717	0.000164091
s__Ruminococcus_lactaris	0	0	0	0.000148167	0	0.00367146	0.000643148
s__Enterococcus_aquimarinus	0	0	0	0.000144247	0	0.00269301	0.000459895
s__Kineococcus_xinjiangensis	0	1.54687e-05	0.000112654	0.00014303	0.000199178	0.000613286	0.000137673
s__Photorhabdus_khanii	0	0	0	0.000142472	0	0.0021901	0.000431039
s__Streptococcus_mutans	0	0	6.49048e-05	0.000141788	0.000107512	0.00108173	0.000248607
s__Streptococcus_sinensis	0	0	0	0.00014159	0.00016395	0.00100941	0.000246681
s__Enterococcus_sp_8G7_MSG3316	0	0	0	0.000137412	0	0.00329837	0.000549561
s__Bifidobacterium_mongoliense	0	0	0	0.000136224	0.000144807	0.000956041	0.000237686
s__Bacteroides_sp_CAG_443	0	0	0	0.000135826	0	0.00284027	0.000520413
s__Rhodococcus_sp_AG1013	0	0	0.000100014	0.000135209	0.000196503	0.000536102	0.000138301
s__Mycobacterium_alsense	0	0	7.01955e-05	0.000133399	0.000201587	0.000819844	0.000192807
s__Thermoanaerobacterales_bacterium_50_218	0	0	8.61284e-05	0.000131304	0.000139467	0.00127461	0.000231084
s__Actinokineospora_spheciospongiae	0	0	8.96886e-05	0.000130693	0.000210716	0.000540865	0.000140773
s__Rhodococcus_sp_Leaf278	0	0	6.65616e-05	0.000129856	0.000161109	0.00204961	0.000293467
s__Streptococcus_sp_A12	0	0	0	0.000129169	0	0.00459754	0.000631562
s__Lactobacillus_mindensis	0	0	0	0.000125373	0	0.00309934	0.000513774
s__Sulfurihydrogenibium_azorense	0	0	0	0.00012235	0.000102845	0.00187839	0.000311267
s__Blastococcus_saxobsidens	0	0	0	0.000121369	9.41489e-05	0.00147572	0.000269109
s__Dickeya_chrysanthemi	0	0	6.428e-05	0.000118821	0.000141122	0.00223057	0.000308999
s__Acidaminococcus_intestini	0	0	0	0.000118579	0	0.00632704	0.000860867
s__Staphylococcus_haemolyticus	0	0	0	0.000118009	9.41489e-05	0.00105071	0.000251579
s__Ruminococcaceae_bacterium_D5	0	0	0	0.000115262	7.49201e-05	0.00200576	0.000319894
s__Citrobacter_sp_MGH106	0	0	0	0.00011459	0	0.00319326	0.000466732
s__Clostridium_neonatale	0	0	0	0.000108224	8.83905e-05	0.00277233	0.000394382
s__Corynebacterium_deserti	0	0	0	0.000108206	0	0.00463599	0.000638315
s__Erwinia_billingiae	0	0	0	0.000103853	9.82514e-05	0.00207124	0.000298192
s__Janibacter_hoylei	0	0	7.55225e-05	0.000102504	0.000171931	0.000693937	0.000138894
s__Desulfovibrio_piger	0	0	0	0.00010142	0	0.00371509	0.000533098
s__Rikenella_microfusus	0	0	0	9.98757e-05	0	0.00412942	0.000565394
s__Mycobacterium_sp_1465703_0	0	0	8.17068e-05	9.95246e-05	0.000170025	0.000388983	0.00011572
s__Klebsiella_sp_RIT_PI_d	0	0	0	9.73264e-05	0	0.00239378	0.00038969
s__Roseburia_sp_CAG_471	0	0	0	9.62501e-05	0	0.00188354	0.000324061
s__Serratia_proteamaculans	0	0	0	9.50268e-05	8.70472e-05	0.00140879	0.000257415
s__Weissella_paramesenteroides	0	0	0	9.48968e-05	0	0.00334585	0.000461379
s__Halothiobacillus_sp_15_55_196	0	0	0	9.40897e-05	0	0.00141854	0.000276385
s__Clostridium_symbiosum	0	0	0	9.29101e-05	0	0.00319739	0.000439843
s__Prevotella_sp_oral_taxon_299	0	0	0	9.28276e-05	0	0.0045035	0.00061227
s__Corynebacterium_aurimucosum	0	0	0	9.17026e-05	0	0.00164833	0.000272606
s__Leifsonia_sp_Leaf336	0	0	7.55007e-05	8.91702e-05	0.000165644	0.000378747	0.000100842
s__Phascolarctobacterium_sp_CAG_266	0	0	7.05468e-05	8.85825e-05	0.000178797	0.000492588	0.000108197
s__Lachnoclostridium_sp_An131	0	0	0	8.63865e-05	0	0.00219322	0.000401019
s__Micrococcus_lylae	0	0	0	8.61559e-05	0	0.00216346	0.000326805
s__Lactobacillus_johnsonii	0	0	0	8.49136e-05	0	0.00253582	0.000353651
s__Olsenella_uli	0	0	0	8.48177e-05	7.15639e-05	0.0012827	0.000242392
s__Prevotella_sp_P3_122	0	0	0	8.42273e-05	0	0.00391609	0.000533537
s__Paraprevotella_clara	0	0	0	8.37526e-05	0	0.00228937	0.000329569
s__Parascardovia_denticolens	0	0	0	8.31127e-05	9.79421e-05	0.0011967	0.000184933
s__Streptococcus_porcinus	0	0	0	8.04792e-05	0	0.00143394	0.000222712
s__Alloscardovia_macacae	0	0	0	7.91854e-05	0.000124143	0.000427554	0.000114781
s__Brachybacterium_muris	0	0	0	7.84371e-05	0.000122541	0.000470171	0.000112668
s__Aggregatibacter_sp_oral_taxon_458	0	0	0	7.7054e-05	0	0.00113827	0.000201513
s__Streptococcus_sp_HPH0090	0	0	0	7.34909e-05	8.44994e-05	0.00113827	0.000177642
s__Actinomyces_oris	0	0	0	7.17048e-05	8.62279e-05	0.00122095	0.000189644
s__Cellulosimicrobium_cellulans	0	0	0	7.1616e-05	0.000106665	0.000507297	0.000130427
s__Anaeroglobus_geminatus	0	0	0	7.10073e-05	6.81437e-05	0.000962155	0.000183542
s__Methylobrevis_pamukkalensis	0	0	7.81376e-05	7.0373e-05	0.000103583	0.000284831	7.64928e-05
s__Dialister_sp_CAG_357	0	0	0	6.97044e-05	0.000101955	0.000387792	9.46257e-05
s__Bifidobacterium_criceti	0	0	0	6.81569e-05	8.04226e-05	0.000664605	0.000149246
s__Brenneria_salicis	0	0	0	6.58306e-05	8.40014e-05	0.000637305	0.00014546
s__Veillonella_tobetsuensis	0	0	0	6.5735e-05	7.18763e-05	0.00130374	0.000203037
s__Bifidobacterium_cuniculi	0	0	0	6.54666e-05	9.77892e-05	0.000403814	0.000101882
s__Faecalicatena_contorta	0	0	0	6.29867e-05	0	0.00250973	0.000353855
s__Enterobacter_soli	0	0	0	6.27214e-05	0	0.0012375	0.000204355
s__Enterococcus_malodoratus	0	0	0	6.23318e-05	9.52117e-05	0.00039287	9.77617e-05
s__Blautia_coccoides	0	0	0	6.09937e-05	0	0.00285119	0.000388224
s__Streptococcus_sp_oral_taxon_056	0	0	0	6.04795e-05	8.40014e-05	0.000700475	0.000126982
s__Pseudomonas_sp_57B_090624	0	0	0	5.95334e-05	8.89385e-05	0.000304831	9.13287e-05
s__Propionimicrobium_lymphophilum	0	0	0	5.85398e-05	0	0.000855108	0.000156747
s__Blautia_sp_CAG_257	0	0	0	5.77233e-05	8.16231e-05	0.000763832	0.000134431
s__Methylobacterium_mesophilicum	0	0	0	5.76326e-05	9.81252e-05	0.000284831	8.39067e-05
s__Haemophilus_aegyptius	0	0	0	5.71357e-05	7.42129e-05	0.000525356	0.000121021
s__Firmicutes_bacterium_CAG_110	0	0	0	5.68713e-05	0	0.00148701	0.000268219
s__Enterococcus_sp_10A9_DIV0425	0	0	0	5.5767e-05	8.25573e-05	0.00045876	0.000107512
s__Micromonospora_marina	0	0	0	5.46966e-05	8.9325e-05	0.000270243	7.77459e-05
s__Variovorax_paradoxus	0	0	0	5.32656e-05	0	0.00111528	0.000174464
s__Acidipropionibacterium_acidipropionici	0	0	0	5.23804e-05	9.60626e-05	0.000317553	7.11886e-05
s__Haemophilus_paraphrohaemolyticus	0	0	0	5.1722e-05	0	0.000612916	0.000129133
s__Actinomyces_naeslundii	0	0	0	5.09238e-05	0	0.000763832	0.000145947
s__Enterococcus_hirae	0	0	0	5.08527e-05	0	0.00219031	0.00030028
s__Mycobacterium_sp_1274756_6	0	0	0	5.008e-05	8.99921e-05	0.000281758	6.41511e-05
s__Actinomyces_johnsonii	0	0	0	4.9885e-05	0	0.000657436	0.000119593
s__Paracoccus_lutimaris	0	0	0	4.72554e-05	0	0.0018544	0.000258737
s__Acidovorax_sp_GW101_3H11	0	0	0	4.56465e-05	0	0.000549729	0.000128035
s__Saccharomyces_cerevisiae_x_Saccharomyces_kudriavzevii	0	0	0	4.55824e-05	0	0.000992651	0.00015796
s__Streptococcus_agalactiae	0	0	0	4.54126e-05	0	0.00107692	0.000162554
s__Flavonifractor_sp_An306	0	0	0	4.42103e-05	0	0.00125506	0.000178225
s__Pseudomonas_sp_OV286	0	0	0	4.37722e-05	8.40014e-05	0.000317553	7.37854e-05
s__Stomatobaculum_longum	0	0	0	4.35786e-05	0	0.00123427	0.00018629
s__Citrobacter_sp_50677481	0	0	0	4.2728e-05	0	0.000796631	0.000125387
s__Neisseria_subflava	0	0	0	4.19832e-05	0	0.00109781	0.00016109
s__Persephonella_marina	0	0	0	4.07109e-05	0	0.00101609	0.000160275
s__Cryobacterium_arcticum	0	0	0	3.98949e-05	8.19149e-05	0.000380384	7.4771e-05
s__Lactobacillus_hordei	0	0	0	3.92136e-05	0	0.000796631	0.000123951
s__Streptococcus_sp_DD13	0	0	0	3.90536e-05	0	0.000492588	0.00011134
s__Citrobacter_werkmanii	0	0	0	3.90535e-05	0	0.00143394	0.000197379
s__Anaeromassilibacillus_sp_An200	0	0	0	3.78152e-05	0	0.00103879	0.000179935
s__Clostridium_sp_CAG_299	0	0	0	3.75243e-05	0	0.000902592	0.000145543
s__Enterococcus_sp_3H8_DIV0648	0	0	0	3.75115e-05	0	0.000367059	8.99543e-05
s__Bifidobacterium_actinocoloniiforme	0	0	0	3.73503e-05	0	0.000441408	8.64248e-05
s__Corynebacterium_tuberculostearicum	0	0	0	3.73214e-05	0	0.000318652	8.20116e-05
s__Actinomycetales_bacterium_SN12	0	0	0	3.70348e-05	7.58878e-05	0.000267746	6.3829e-05
s__Clostridium_sp_CAG_242	0	0	0	3.67217e-05	0	0.00166206	0.000227775
s__Roseburia_sp_CAG_182	0	0	0	3.63752e-05	0	0.000898767	0.000136121
s__Frondihabitans_sp_Leaf304	0	0	0	3.61928e-05	0	0.000470203	9.69508e-05
s__Haemophilus_pittmaniae	0	0	0	3.45674e-05	0	0.000788034	0.000126676
s__Streptomyces_sp_3213_3	0	0	0	3.40792e-05	7.52157e-05	0.000178701	5.25388e-05
s__Arthrobacter_sp_49Tsu3_1M3	0	0	0	3.33283e-05	0	0.000646102	0.000127115
s__Tatumella_ptyseos	0	0	0	3.32633e-05	0	0.000796631	0.000138024
s__Tetrasphaera_remsis	0	0	0	3.32033e-05	5.64914e-05	0.000327938	6.64508e-05
s__Megasphaera_cerevisiae	0	0	0	3.29291e-05	0	0.00115459	0.000167367
s__Yersinia_nurmii	0	0	0	3.29267e-05	0	0.000635106	0.000112066
s__Prevotella_bryantii	0	0	0	3.26341e-05	0	0.00176224	0.000239811
s__Prevotella_timonensis	0	0	0	3.22232e-05	0	0.00125387	0.000174285
s__Prevotella_sp_F0091	0	0	0	3.19799e-05	0	0.000673142	0.000111684
s__Neisseria_macacae	0	0	0	3.1894e-05	0	0.000458107	0.000104058
s__Acutalibacter_muris	0	0	0	3.18933e-05	0	0.000449383	8.44223e-05
s__Rhodobacter_vinaykumarii	0	0	0	3.17654e-05	0	0.000849931	0.000129215
s__Pseudocitrobacter_faecalis	0	0	0	3.04188e-05	0	0.000324459	8.29554e-05
s__Neisseria_flavescens	0	0	0	3.00524e-05	0	0.000450963	9.44372e-05
s__Pseudoalteromonas_shioyasakiensis	0	0	0	2.96428e-05	0	0.000285471	6.33652e-05
s__Marinomonas_fungiae	0	0	0	2.93693e-05	0	0.000796631	0.000136216
s__Anaeromassilibacillus_sp_An250	0	0	0	2.93589e-05	0	0.000991339	0.000150539
s__Propionibacterium_australiense	0	0	0	2.92205e-05	7.06799e-05	0.000200055	5.21168e-05
s__Eubacterium_pyruvativorans	0	0	0	2.91973e-05	0	0.000357402	6.45688e-05
s__Cronobacter_condimenti	0	0	0	2.80601e-05	0	0.000507297	9.45385e-05
s__Enterobacter_sp_RIT_418	0	0	0	2.77241e-05	0	0.000299711	6.89378e-05
s__Turicibacter_sanguinis	0	0	0	2.74245e-05	0	0.000689623	0.000123665
s__Corynebacterium_pseudodiphtheriticum	0	0	0	2.7309e-05	0	0.000637305	9.49961e-05
s__Bacteroides_faecis	0	0	0	2.65854e-05	0	0.00056534	8.95157e-05
s__Streptomyces_sp_75	0	0	0	2.62608e-05	0	0.000268051	6.37421e-05
s__Yersinia_pestis	0	0	0	2.61289e-05	0	0.000318652	7.10408e-05
s__Erwinia_gerundensis	0	0	0	2.59e-05	0	0.000350238	7.78115e-05
s__Butyrivibrio_sp_Su6	0	0	0	2.56291e-05	0	0.00100288	0.000139205
s__Slackia_exigua	0	0	0	2.52545e-05	0	0.000549729	0.000105293
s__Streptomyces_resistomycificus	0	0	0	2.49968e-05	0	0.000448761	7.14299e-05
s__Clostridium_perfringens	0	0	0	2.48086e-05	0	0.00039407	7.70404e-05
s__Izhakiella_capsodis	0	0	0	2.47884e-05	0	0.000262678	5.87456e-05
s__Salmonella_bongori	0	0	0	2.38086e-05	0	0.000637305	9.28042e-05
s__Deinococcus_reticulitermitis	0	0	0	2.37056e-05	0	0.000477979	7.34555e-05
s__Bacteroides_helcogenes	0	0	0	2.37052e-05	0	0.00104711	0.000143033
s__Cereibacter_changlensis	0	0	0	2.36177e-05	0	0.000207758	5.11973e-05
s__Rhodobacter_sp_LPB0142	0	0	0	2.35602e-05	0	0.000207758	5.05713e-05
s__Bacteroides_coprophilus	0	0	0	2.3518e-05	0	0.000570943	9.1007e-05
s__Bordetella_genomosp_2	0	0	0	2.32654e-05	0	0.000254021	5.01062e-05
s__Corynebacterium_accolens	0	0	0	2.32025e-05	0	0.000246897	5.70136e-05
s__Pantoea_vagans	0	0	0	2.29156e-05	0	0.000286812	5.50497e-05
s__Prevotella_sp_CAG_1320	0	0	0	2.23021e-05	0	0.000329196	6.12357e-05
s__Pseudomonas_aeruginosa_group	0	0	0	2.17e-05	0	0.000300864	5.70344e-05
s__Aspergillus_neoniger	0	0	0	2.15458e-05	0	0.000365713	6.86719e-05
s__Roseburia_inulinivorans	0	0	0	2.15437e-05	0	0.000772464	0.000109384
s__Serratia_marcescens	0	0	0	2.13582e-05	0	0.000796631	0.000109571
s__Haemophilus_parahaemolyticus	0	0	0	2.13393e-05	0	0.000492588	8.06287e-05
s__Aggregatibacter_aphrophilus	0	0	0	2.06984e-05	0	0.000378747	6.8604e-05
s__Pacificibacter_marinus	0	0	0	2.06055e-05	0	0.000333426	6.66378e-05
s__Serratia_sp_ATCC_39006	0	0	0	2.04743e-05	0	0.000159326	4.26356e-05
s__Methylobacterium_sp_Leaf99	0	0	0	1.99408e-05	0	0.000146215	3.93399e-05
s__Lachnoclostridium_sp_An169	0	0	0	1.98021e-05	0	0.000417588	7.82249e-05
s__Mycobacteroides_abscessus	0	0	0	1.96215e-05	0	0.000224381	4.94914e-05
s__Streptomyces_xiamenensis	0	0	0	1.95441e-05	0	0.000327938	5.99094e-05
s__Prevotella_colorans	0	0	0	1.91547e-05	0	0.000268051	5.72505e-05
s__Hungatella_effluvii	0	0	0	1.90162e-05	0	0.000584623	8.48387e-05
s__Paraburkholderia_ribeironis	0	0	0	1.89235e-05	0	0.000348629	6.14927e-05
s__Sellimonas_intestinalis	0	0	0	1.88376e-05	0	0.000488081	7.54439e-05
s__Enterobacter_sp_kpr_6	0	0	0	1.8747e-05	0	0.000401152	6.08741e-05
s__Melissococcus_sp_OM08_11BH	0	0	0	1.86026e-05	0	0.000197035	4.47216e-05
s__Trichinella_pseudospiralis	0	0	0	1.85607e-05	0	0.000178701	4.45482e-05
s__Xanthomonas_translucens	0	0	0	1.84797e-05	0	0.000299589	5.03082e-05
s__Nitrospirae_bacterium_GWC2_57_13	0	0	0	1.82437e-05	0	0.000129661	3.71059e-05
s__Clostridium_clostridioforme	0	0	0	1.78789e-05	0	0.000734119	0.000100968
s__Clostridium_celatum	0	0	0	1.75843e-05	0	0.000268051	5.60417e-05
s__Pantoea_brenneri	0	0	0	1.75718e-05	0	0.000175119	4.22656e-05
s__Neisseria_polysaccharea	0	0	0	1.74154e-05	0	0.000329343	5.26086e-05
s__Stenotrophomonas_rhizophila	0	0	0	1.72833e-05	0	0.000374486	6.08421e-05
s__Eubacterium_infirmum	0	0	0	1.66617e-05	0	0.000599178	8.3244e-05
s__Eubacterium_eligens	0	0	0	1.65223e-05	0	0.000892205	0.000121414
s__Cutibacterium_acnes	0	0	0	1.64329e-05	0	0.00046476	6.941e-05
s__Acidocella_sp_MX_AZ02	0	0	0	1.62388e-05	0	0.00022938	4.3634e-05
s__Sphingobium_yanoikuyae	0	0	0	1.61715e-05	0	0.000288646	4.77269e-05
s__Firmicutes_bacterium_CAG_791	0	0	0	1.61704e-05	0	0.000327357	5.4522e-05
s__Pseudomonas_knackmussii	0	0	0	1.60629e-05	0	0.000334071	5.51245e-05
s__Pantoea_dispersa	0	0	0	1.59872e-05	0	0.000318652	5.37304e-05
s__Eubacterium_maltosivorans	0	0	0	1.58416e-05	0	0.000275295	5.34875e-05
s__Odoribacter_laneus	0	0	0	1.55817e-05	0	0.000219562	4.72904e-05
s__Streptomyces_afghaniensis	0	0	0	1.53807e-05	0	0.000161526	3.70095e-05
s__Burkholderia_mallei	0	0	0	1.51029e-05	0	0.000183243	4.00016e-05
s__Streptomyces_sp_e14	0	0	0	1.5069e-05	0	0.000175225	3.8276e-05
s__Dickeya_dianthicola	0	0	0	1.44973e-05	0	0.000318652	5.02542e-05
s__Intestinimonas_butyriciproducens	0	0	0	1.44806e-05	0	0.000209177	4.54549e-05
s__Anaerotruncus_colihominis	0	0	0	1.42309e-05	0	0.000768467	0.000104575
s__Dyella_japonica	0	0	0	1.4176e-05	0	0.000350238	5.49337e-05
s__Fusobacterium_naviforme	0	0	0	1.41627e-05	0	0.000689623	9.42095e-05
s__Bacteroidales_bacterium_KA00344	0	0	0	1.38553e-05	0	0.000348629	6.2743e-05
s__Candidatus_Burkholderia_pumila	0	0	0	1.3435e-05	0	0.000200576	4.48401e-05
s__Eubacterium_sp_14_2	0	0	0	1.32943e-05	0	0.000374639	5.69014e-05
s__Yersinia_mollaretii	0	0	0	1.32746e-05	0	0.000159326	3.64803e-05
s__Avibacterium_paragallinarum	0	0	0	1.30905e-05	0	0.000329343	5.07359e-05
s__Desulfitobacterium_dehalogenans	0	0	0	1.30726e-05	0	0.000192431	3.69715e-05
s__Lysobacter_defluvii	0	0	0	1.29799e-05	0	0.000367059	5.40062e-05
s__Acidaminococcus_sp_CAG_542	0	0	0	1.28681e-05	0	0.000365537	6.63243e-05
s__Enterobacter_mori	0	0	0	1.27998e-05	0	0.000599422	8.22881e-05
s__Nitratireductor_aquibiodomus	0	0	0	1.26451e-05	0	0.000109119	3.11122e-05
s__Streptomyces_sp_DH_12	0	0	0	1.24962e-05	0	0.000228624	4.39133e-05
s__Eubacterium_rectale	0	0	0	1.24522e-05	0	0.000584859	8.02536e-05
s__Pseudomonas_flexibilis	0	0	0	1.21785e-05	0	0.000200576	4.11297e-05
s__Streptomyces_viridosporus	0	0	0	1.21634e-05	0	0.000178701	3.69265e-05
s__Enterococcus_devriesei	0	0	0	1.21007e-05	0	0.000260238	4.13915e-05
s__Sphingobium_sp_TKS	0	0	0	1.2078e-05	0	0.000191208	3.67102e-05
s__Agrobacterium_deltaense	0	0	0	1.20646e-05	0	0.000175119	3.73415e-05
s__Bifidobacterium_thermacidophilum	0	0	0	1.20591e-05	0	0.000178701	3.42059e-05
s__Actinomyces_meyeri	0	0	0	1.1828e-05	0	0.000173492	3.63201e-05
s__Methylobacterium_sp_Leaf456	0	0	0	1.18159e-05	0	0.000217413	4.09309e-05
s__Pseudooceanicola_batsensis	0	0	0	1.16364e-05	0	0.000458824	6.40748e-05
s__Mixta_gaviniae	0	0	0	1.15565e-05	0	0.000375678	5.59791e-05
s__Veillonella_criceti	0	0	0	1.15139e-05	0	0.00022938	3.80715e-05
s__Ottowia_sp_oral_taxon_894	0	0	0	1.14334e-05	0	0.00022938	3.81445e-05
s__Pseudooceanicola_flagellatus	0	0	0	1.14294e-05	0	0.000144942	3.37193e-05
s__Raoultella_planticola	0	0	0	1.13197e-05	0	0.000191208	3.6272e-05
s__Arthrobacter_alpinus	0	0	0	1.12542e-05	0	0.000193896	3.78464e-05
s__Prevotella_sp_885	0	0	0	1.12326e-05	0	0.000195804	4.10051e-05
s__Mogibacterium_diversum	0	0	0	1.11573e-05	0	0.00026674	4.87844e-05
s__Yersiniaceae_bacterium_2016Iso3	0	0	0	1.10445e-05	0	0.000159326	3.28768e-05
s__Pseudacidovorax_intermedius	0	0	0	1.06887e-05	0	0.000102693	2.83717e-05
s__Kosakonia_radicincitans	0	0	0	1.05978e-05	0	0.000159326	3.19767e-05
s__Brachybacterium_sp_VR2415	0	0	0	1.05795e-05	0	0.000197035	3.96236e-05
s__Acidihalobacter_prosperus	0	0	0	1.05738e-05	0	9.16215e-05	2.77658e-05
s__Lachnoclostridium_sp_An138	0	0	0	1.05301e-05	0	0.000295553	4.86949e-05
s__Peptoniphilus_harei	0	0	0	1.05219e-05	0	0.000195804	3.56225e-05
s__Symbiobacterium_thermophilum	0	0	0	1.04596e-05	0	0.000323051	4.72634e-05
s__Oceanicola_granulosus	0	0	0	1.04129e-05	0	0.000164598	3.44691e-05
s__Edwardsiella_ictaluri	0	0	0	1.0401e-05	0	0.000159326	3.15025e-05
s__Halomonas_xianhensis	0	0	0	1.03932e-05	0	0.000318652	4.67403e-05
s__Anaerococcus_vaginalis	0	0	0	1.03199e-05	0	0.000162229	3.39996e-05
s__Dermatophilus_congolensis	0	0	0	1.01309e-05	0	0.000154533	3.28908e-05
s__Prevotella_sp_CAG_755	0	0	0	9.95294e-06	0	0.000293707	4.36376e-05
s__Lactobacillus_hominis	0	0	0	9.93384e-06	0	0.000218238	3.58419e-05
s__Rheinheimera_nanhaiensis	0	0	0	9.91755e-06	0	0.000175119	3.31677e-05
s__Cronobacter_universalis	0	0	0	9.85008e-06	0	0.000159326	3.24273e-05
s__Serinibacter_salmoneus	0	0	0	9.80491e-06	0	0.000331056	4.8398e-05
s__Bacteroides_sp_CAG_462	0	0	0	9.6e-06	0	0.000214104	3.49482e-05
s__Eubacterium_plexicaudatum	0	0	0	8.84565e-06	0	0.000144942	2.91698e-05
s__Actinomadura_mexicana	0	0	0	8.76854e-06	0	0.000110352	2.7901e-05
s__Mycoplasma_mobile	0	0	0	8.19977e-06	0	0.000175119	3.10201e-05
s__Caballeronia_arvi	0	0	0	8.16181e-06	0	9.85176e-05	2.59362e-05
s__Aspergillus_campestris	0	0	0	8.11225e-06	0	0.000438062	5.96126e-05
s__Pelagibaca_abyssi	0	0	0	7.90688e-06	0	9.85176e-05	2.53133e-05
s__Klebsiella_aerogenes	0	0	0	7.80719e-06	0	0.000219322	3.32498e-05
s__Sphingobium_sp_MI1205	0	0	0	7.60183e-06	0	9.40343e-05	2.42708e-05
s__Arthrobacter_sp_RIT_PI_e	0	0	0	7.26705e-06	0	9.16215e-05	2.31426e-05
s__Firmicutes_bacterium_CAG_83	0	0	0	7.26088e-06	0	8.6746e-05	2.29978e-05
s__Desulfovibrio_alkalitolerans	0	0	0	7.24175e-06	0	0.000274864	4.03332e-05
s__Clostridium_sp_CAG_510	0	0	0	6.93493e-06	0	0.000374486	5.09611e-05
s__Streptomyces_sp_DJ	0	0	0	6.91673e-06	0	9.9741e-05	2.4747e-05
s__Barnesiella_sp_An22	0	0	0	6.58327e-06	0	0.000164598	2.84838e-05
s__Bacteroides_faecichinchillae	0	0	0	6.33338e-06	0	9.62155e-05	2.27073e-05
s__Methylomonas_koyamae	0	0	0	6.25599e-06	0	0.000178497	3.22528e-05
s__Thauera_linaloolentis	0	0	0	6.20618e-06	0	9.16215e-05	2.23189e-05
s__Parabacteroides_johnsonii	0	0	0	6.09109e-06	0	0.000254021	3.58543e-05
s__Dorea_sp_CAG_317	0	0	0	6.08074e-06	0	0.000171022	2.73997e-05
s__Mycobacterium_sp_1100029_7	0	0	0	5.92601e-06	0	0.000144942	2.55998e-05
s__Streptococcus_sanguinis	0	0	0	5.87963e-06	0	0.000187839	3.07849e-05
s__Neisseria_perflava	0	0	0	5.72417e-06	0	0.000225482	3.25244e-05
s__Prevotella_multiformis	0	0	0	5.32186e-06	0	9.85176e-05	2.21536e-05
s__Citrobacter_rodentium	0	0	0	5.28843e-06	0	0.000159326	2.7408e-05
s__Ideonella_sakaiensis	0	0	0	5.20639e-06	0	0.000183243	2.80495e-05
s__Cellulomonas_sp_73_145	0	0	0	5.19512e-06	0	0.000110352	2.18061e-05
s__Parvimonas_sp_oral_taxon_110	0	0	0	4.88963e-06	0	0.000102693	2.06091e-05
s__Prevotella_corporis	0	0	0	4.83748e-06	0	0.000261224	3.55481e-05
s__Prevotella_buccalis	0	0	0	4.83748e-06	0	0.000261224	3.55481e-05
s__Enterococcus_gilvus	0	0	0	4.55687e-06	0	0.000149856	2.40254e-05
s__Corynebacterium_efficiens	0	0	0	4.53426e-06	0	9.62155e-05	1.90385e-05
s__Mycolicibacterium_goodii	0	0	0	4.09783e-06	0	0.000129661	2.14123e-05
s__Shuttleworthia_satelles	0	0	0	3.947e-06	0	0.00011619	2.04006e-05
s__Corynebacterium_jeikeium	0	0	0	3.69411e-06	0	0.000199482	2.71461e-05
s__Roseburia_intestinalis	0	0	0	3.67162e-06	0	0.000198268	2.69808e-05
s__Ruminococcus_sp_CAG_403	0	0	0	3.64097e-06	0	0.000102693	1.87591e-05
s__Prevotella_sp_CAG_1092	0	0	0	3.62601e-06	0	0.000195804	2.66456e-05
s__Prevotella_sp_CAG_1058	0	0	0	3.62601e-06	0	0.000195804	2.66456e-05
s__Neisseria_meningitidis	0	0	0	3.49468e-06	0	9.69481e-05	1.79938e-05
s__Bacteroides_fluxus	0	0	0	3.30484e-06	0	9.49436e-05	1.70458e-05
s__Lachnospiraceae_bacterium_28_4	0	0	0	3.12756e-06	0	9.16215e-05	1.61575e-05
s__Roseburia_sp_831b	0	0	0	3.10176e-06	0	8.55108e-05	1.59681e-05
s__Clostridium_asparagiforme	0	0	0	3.08176e-06	0	9.16215e-05	1.59455e-05
s__Clostridium_methylpentosum	0	0	0	2.99121e-06	0	0.000161526	2.19808e-05
s__Corynebacterium_crenatum	0	0	0	2.94447e-06	0	9.56041e-05	1.54744e-05
s__Clostridium_aldenense	0	0	0	2.92647e-06	0	8.07628e-05	1.50661e-05
s__Prevotella_ruminicola	0	0	0	2.15166e-06	0	0.00011619	1.58114e-05
s__Holdemanella_biformis	0	0	0	2.03298e-06	0	0.000109781	1.49393e-05
s__Streptococcus_viridans	0	0	0	1.813e-06	0	9.79022e-05	1.33228e-05
s__Anaerococcus_prevotii	0	0	0	1.78177e-06	0	9.62155e-05	1.30933e-05
s__Acidovorax_sp_69	0	0	0	1.54662e-06	0	8.35176e-05	1.13653e-05
s__Prevotella_dentalis	0	0	0	1.38507e-06	0	7.47935e-05	1.01781e-05
s__Dialister_succinatiphilus	0	0	0	1.35384e-06	0	7.31074e-05	9.94866e-06
s__Cupriavidus_gilardii	0	0	0	1.34205e-06	0	7.2471e-05	9.86205e-06
s__Citrobacter_sp_YR018	0	0	0	1.23491e-06	0	6.66851e-05	9.07469e-06
s__Duganella_sp_Leaf126	0	0	0	1.17402e-06	0	6.33973e-05	8.62728e-06
s__Nocardiopsis_sp_TSRI0078	0	0	0	0	0	0	0
s__Parabacteroides_gordonii	0	0	0	0	0	0	0
s__Faecalicoccus_pleomorphus	0	0	0	0	0	0	0
s__Faecalitalea_cylindroides	0	0	0	0	0	0	0
s__Clostridium_cocleatum	0	0	0	0	0	0	0
s__Clostridium_spiroforme	0	0	0	0	0	0	0
s__Prevotella_sp_P5_92	0	0	0	0	0	0	0
s__Bordetella_hinzii	0	0	0	0	0	0	0

## Sheet: species_summary_GMC_2
Species	Min,	1st Qu,	Median	Mean	3rd Qu,	Max,	Sd
s__Bifidobacterium_longum	0.740395	25.1192	35.0446	34.1272	45.7999	66.8834	17.6146
s__Bifidobacterium_bifidum	0.0501661	7.48465	16.4883	17.3594	26.3997	53.5257	13.9296
s__Bifidobacterium_breve	1.04009	14.994	16.3757	17.1186	19.0561	44.4334	7.48845
s__Bifidobacterium_kashiwanohense	1.07657	3.17858	5.13918	7.88986	11.8034	32.7221	6.41567
s__Bifidobacterium_pseudocatenulatum	0.00414805	0.295657	1.53132	4.42275	6.34121	25.2059	6.00063
s__Prevotella_copri	8.18837e-05	0.00901882	1.05658	3.86439	4.70619	20.9503	5.82282
__Unknowns__	0.259353	1.19266	2.76712	2.95674	3.98539	8.12344	2.06433
s__Bifidobacterium_catenulatum	0.0711699	0.569703	1.38844	1.84312	2.76807	8.11612	1.60963
s__Lactobacillus_mucosae	0	0.00125579	0.00415491	0.996988	0.617629	10.4302	2.1609
s__Bacteroides_fragilis	0.000352709	0.015683	0.225057	0.750547	0.584829	7.55416	1.61283
s__Lactobacillus_ruminis	0	0.00182213	0.00328101	0.72058	0.43516	7.28932	1.72816
s__Megasphaera_elsdenii	0	0.000512771	0.00299676	0.637457	0.916049	4.31216	1.07333
s__Ruminococcus_gnavus	0.00128193	0.0676505	0.162795	0.468138	0.296657	5.41324	1.07668
s__Megasphaera_sp_DISK_18	0	0.000452558	0.000816088	0.411752	0.0162282	4.56474	0.972712
s__Bifidobacterium_reuteri	0.00147391	0.239166	0.336896	0.342281	0.471892	0.747187	0.19333
s__Bifidobacterium_angulatum	0.000371467	0.0640956	0.160511	0.297877	0.355051	2.8516	0.468879
s__Lactobacillus_fermentum	0	0	0.000126714	0.296036	0.000857277	7.66224	1.35783
s__Bifidobacterium_saguini	0.0128007	0.0449529	0.141696	0.270991	0.264722	1.39767	0.348776
s__Faecalibacterium_prausnitzii	0.000119173	0.000758554	0.0995048	0.258795	0.246552	2.14399	0.459214
s__Blautia_wexlerae	7.91125e-05	0.000887	0.0202889	0.242874	0.168325	4.27695	0.698521
s__Flavonifractor_plautii	0.000311123	0.0101371	0.0680454	0.22639	0.42943	1.31259	0.309887
s__Agathobaculum_butyriciproducens	0	8.18837e-05	0.000506857	0.198819	0.122522	2.36342	0.477968
s__Anaerostipes_hadrus	0	0	0.000207415	0.193614	0.0229671	4.78457	0.76955
s__Bifidobacterium_merycicum	0.00117631	0.0405187	0.0923005	0.185996	0.2428	1.10244	0.231622
s__Akkermansia_muciniphila	0	0.000652432	0.00204709	0.158391	0.011483	1.90946	0.474385
s__Lactobacillus_oris	0	0	9.94819e-05	0.153044	0.000529064	5.49279	0.86167
s__Bifidobacterium_stellenboschense	0.0432346	0.105749	0.136583	0.150737	0.16607	0.313394	0.0659012
s__Flavobacterium_sp_Kopri_42	0.000185733	0.0827319	0.146834	0.149949	0.237268	0.309889	0.0946307
s__Escherichia_coli	0.00296541	0.0298057	0.0598246	0.149939	0.135294	2.44913	0.378309
s__Bacteroides_dorei	0	0.000485962	0.00188048	0.137006	0.0114611	4.58885	0.715462
s__Fusicatenibacter_saccharivorans	0	0	0.000207415	0.125732	0.000866919	2.60761	0.479091
s__Streptococcus_salivarius	0.00107444	0.00895337	0.024302	0.111895	0.106631	1.32416	0.237136
s__Bacteroides_ovatus	0	0.000506857	0.00796185	0.107633	0.0313566	1.92066	0.341541
s__Clostridium_saccharolyticum	0	8.54618e-05	0.000434423	0.0957962	0.00094935	3.84494	0.60018
s__Prevotella_sp_AM42_24	0	0.000158225	0.0315796	0.0945979	0.106359	0.558065	0.143
s__Dorea_formicigenerans	0	9.94819e-05	0.0515369	0.0926972	0.127059	0.802326	0.147173
s__Megasphaera_sp_MJR8396C	0	0.000781961	0.0144196	0.091713	0.0528691	0.946205	0.196283
s__Bifidobacterium_pullorum	0.0288423	0.0477711	0.062377	0.0880255	0.0908713	0.326655	0.0776974
s__Bifidobacterium_scardovii	0.0170511	0.0539041	0.0888381	0.0877043	0.107375	0.282833	0.0457841
s__Bifidobacterium_ruminantium	0	0.000380143	0.00408691	0.0759	0.06253	0.655569	0.170195
s__Bifidobacterium_biavatii	0.032276	0.0539767	0.064162	0.07527	0.089316	0.171067	0.0329934
s__Veillonella_sp_CAG_933	7.26637e-05	0.000958826	0.0149838	0.0655078	0.0741154	0.457661	0.106689
s__Parabacteroides_distasonis	0	0.000285759	0.00420304	0.0612614	0.0257866	1.01701	0.195163
s__Eggerthella_lenta	0	0.00495678	0.0197904	0.0583191	0.0872659	0.380262	0.0811717
s__Gemmiger_formicilis	0	0	0.000207415	0.0497721	0.0256312	0.983505	0.160636
s__Veillonella_seminalis	0	0.000268688	0.00463087	0.0484202	0.0180633	0.712989	0.128424
s__Bifidobacterium_eulemuris	0.00941663	0.032862	0.0441897	0.0483707	0.0618222	0.10153	0.0219854
s__Lactobacillus_salivarius	0	0	0	0.047252	0.000119173	1.49159	0.240822
s__Bacteroides_uniformis	0	0.000327535	0.00154755	0.0467911	0.0153153	0.63181	0.125393
s__Bifidobacterium_hapali	0	0.000857277	0.0029057	0.0452688	0.0750552	0.222824	0.0661841
s__Bacteroides_thetaiotaomicron	0	0.00022026	0.0007165	0.0431354	0.0253565	0.614008	0.12349
s__Enterococcus_avium	8.54618e-05	0.00272629	0.0148062	0.0382581	0.0453997	0.236246	0.0556002
s__Bacteroides_vulgatus	0	0.000103708	0.00103535	0.0370232	0.013582	0.31324	0.0838567
s__Bifidobacterium_subtile	0	0.000247118	0.000781961	0.0362703	0.0114252	0.2706	0.0787814
s__Ruthenibacterium_lactatiformans	0	0	8.54618e-05	0.0339546	0.000483609	0.50173	0.108814
s__Bifidobacterium_scaligerum	0	0.000532681	0.0025316	0.0331522	0.0199244	0.299847	0.066608
s__Bifidobacterium_saeculare	0.00148271	0.00638195	0.0112877	0.0329254	0.0221934	0.337416	0.0708974
s__Tyzzerella_nexilis	0	0.00359068	0.00938521	0.0308183	0.0290418	0.220738	0.0532108
s__Bifidobacterium_callitrichos	0.0120949	0.0215364	0.0311759	0.0307547	0.0385779	0.0542148	0.0108503
s__Streptomyces_sp_C	0.00670891	0.0208173	0.0260306	0.029967	0.0393725	0.0587327	0.0134514
s__Streptococcus_thermophilus	0.000358797	0.00318342	0.0118257	0.0295993	0.0301193	0.336573	0.0613043
s__Bacteroides_xylanisolvens	0	0.000130152	0.00121711	0.0294334	0.0244856	0.567127	0.0917514
s__Bacteroides_caccae	0	0	7.34199e-05	0.0281654	0.000864912	0.393746	0.0815819
s__Corynebacterium_amycolatum	0	0	0.000304278	0.0261753	0.00163218	0.943388	0.146985
s__Lactobacillus_vaginalis	0	0	0.000113596	0.0254864	0.000434955	0.495639	0.106419
s__Megasphaera_micronuciformis	0	7.34199e-05	0.000534118	0.0218816	0.00355709	0.656888	0.102893
s__Anaerotruncus_sp_G3_2012	0	0.000285759	0.00374262	0.0218174	0.0103024	0.349643	0.0607765
s__Veillonella_atypica	0	0.00035259	0.000908765	0.0216715	0.00681316	0.331194	0.0639759
s__Blautia_obeum	0	0.000119173	0.00184856	0.0210299	0.00672247	0.178739	0.0471837
s__Clostridium_innocuum	0	0.000323975	0.00500454	0.0209848	0.0201064	0.1708	0.0382554
s__Bifidobacterium_myosotis	0.00311158	0.012759	0.0182177	0.0208672	0.0277162	0.0430386	0.0100446
s__Streptococcus_lutetiensis	0	0	0.000145327	0.0199636	0.000566955	0.406145	0.0678482
s__Bifidobacterium_callitrichidarum	0.00204709	0.0141927	0.0194617	0.0197597	0.0240473	0.0365054	0.00732728
s__Streptococcus_peroris	0	0.00219082	0.00917749	0.0184775	0.018354	0.205012	0.0367725
s__Eubacterium_limosum	0	0	0.00499256	0.0182517	0.0147349	0.148938	0.033864
s__Bifidobacterium_adolescentis	0	0.00124449	0.00250775	0.0178812	0.0144474	0.246641	0.0413728
s__Corynebacterium_resistens	0	0.000374431	0.00126869	0.0177908	0.0218129	0.103267	0.0288937
s__Eubacterium_ventriosum	0	0.000380143	0.00489324	0.0173244	0.0175467	0.205282	0.0369518
s__Actinomyces_odontolyticus	0	0.00262102	0.00728549	0.0173173	0.0172222	0.116296	0.0269819
s__Prevotella_melaninogenica	0	0	0.00234588	0.0166904	0.0217624	0.108536	0.0263744
s__Prevotella_stercorea	0	6.19111e-05	0.0012149	0.0163261	0.0132755	0.169642	0.0356438
s__Bifidobacterium_dentium	9.44917e-05	0.00648036	0.00863326	0.0150277	0.0115959	0.116454	0.024039
s__Streptococcus_gallolyticus	0	9.64765e-05	0.000319609	0.014688	0.00126714	0.518747	0.0808059
s__Erysipelatoclostridium_ramosum	0	0.000380143	0.00292924	0.0145668	0.00905962	0.305932	0.0487917
s__Streptococcus_sp_HMSC067H01	0	0.00181023	0.00600707	0.0141424	0.0135915	0.178559	0.0305081
s__Dorea_longicatena	0	0	0	0.0141171	0.00696509	0.133165	0.028419
s__Lactobacillus_antri	0	0	0	0.0139942	0	0.516566	0.0808456
s__Enterococcus_faecium	0	8.54618e-05	0.000339419	0.0136824	0.0125579	0.216298	0.0349256
s__Ruminococcus_torques	6.19111e-05	0.000405704	0.00160009	0.0136418	0.00799272	0.119838	0.0264899
s__Butyricicoccus_pullicaecorum	0	0	0	0.0135462	0.00223906	0.278785	0.0469198
s__Bifidobacterium_gallinarum	0.00284185	0.00916569	0.0119531	0.0128043	0.0153322	0.0309048	0.00587676
s__Klebsiella_quasipneumoniae	0	0.000860155	0.00266424	0.0127655	0.00775302	0.101921	0.026682
s__Bacteroides_sp_D2	0	0.00023506	0.00145083	0.0126607	0.00688279	0.198732	0.0352186
s__Actinomyces_sp_HPA0247	0	0.00187317	0.00578128	0.0118202	0.0157946	0.0921467	0.0166738
s__Megasphaera_hexanoica	0	0	0	0.0108965	0.00694631	0.0827636	0.0228574
s__Streptococcus_vestibularis	0	0.0013482	0.00320619	0.0107908	0.0125738	0.0732754	0.0178062
s__Streptococcus_pasteurianus	0	0	0.000123559	0.0106546	0.000811408	0.385688	0.0600979
s__Asaia_platycodi	0.002786	0.00636745	0.00780241	0.00968076	0.0123955	0.0312984	0.00533505
s__Bifidobacterium_vansinderenii	0.000377967	0.00158586	0.00311454	0.00961669	0.00652432	0.138604	0.0227365
s__Bifidobacterium_boum	0	0	0	0.00929433	0.000188246	0.148846	0.0310986
s__Bifidobacterium_margollesii	0.000409419	0.00599089	0.00843173	0.00876932	0.0110151	0.0217786	0.00455369
s__Butyribacterium_methylotrophicum	0	6.34343e-05	0.00270523	0.00859345	0.00863326	0.0667679	0.0165603
s__Pseudoflavonifractor_capillosus	0	0.000227191	0.00193924	0.00833553	0.00410006	0.088001	0.0192331
s__Parabacteroides_merdae	0	0	0	0.00816113	0.000228908	0.134639	0.0256642
s__Enterococcus_raffinosus	0	0.000454382	0.00172652	0.00798237	0.00810374	0.101826	0.0170414
s__Megamonas_funiformis	0	0	9.41229e-05	0.00791701	0.00260503	0.114273	0.0205566
s__Streptococcus_parasanguinis	0.000119173	0.00256385	0.00481514	0.00788488	0.00868288	0.0372593	0.00907223
s__Streptococcus_mitis	0	0.0019549	0.0044303	0.00778408	0.00934433	0.0342012	0.00873724
s__Enterococcus_gallinarum	0	0	0.00035825	0.00726414	0.00287037	0.0698411	0.0162437
s__Roseburia_faecis	0	0	7.34199e-05	0.00710181	0.000130152	0.0853072	0.0208656
s__Eubacterium_hallii	0	0	0	0.00709519	0.00312784	0.0928969	0.0193516
s__Rothia_mucilaginosa	0.000188983	0.00160626	0.00427718	0.00709431	0.00894423	0.0449062	0.00850995
s__Klebsiella_pneumoniae	0.000123559	0.000647949	0.00202593	0.00704427	0.0043772	0.064772	0.0146873
s__Sellimonas_intestinalis	0	0	0	0.00700364	6.34343e-05	0.171219	0.0290855
s__Bilophila_wadsworthia	0	0	7.34199e-05	0.00684553	0.00260221	0.0808849	0.0185188
s__Escherichia_fergusonii	0.000123559	0.00147704	0.00282849	0.00653054	0.00532848	0.111128	0.0170984
s__Streptococcus_sp_F0442	9.44917e-05	0.00139015	0.00329457	0.00649328	0.00630684	0.0450586	0.00979851
s__Prevotella_marshii	0	0	0.000598232	0.00639387	0.00249239	0.119256	0.0199925
s__Streptococcus_infantarius	0	0	0.000130152	0.00617127	0.000476752	0.0935562	0.0176087
s__Bifidobacterium_animalis	0.000990578	0.00268143	0.00375772	0.00606092	0.00699839	0.0514389	0.00797105
s__Actinomyces_graevenitzii	0	0	0.00042572	0.0058909	0.00660524	0.0718908	0.013045
s__Weissella_confusa	0	0	9.36077e-05	0.00570594	0.000752983	0.164293	0.0257175
s__Actinomyces_sp_HMSC035G02	0	0.000938351	0.00332062	0.00569163	0.0063015	0.031498	0.00747875
s__Roseburia_sp_CAG_471	0	0	0.000192953	0.00562045	0.00164427	0.13691	0.0219964
s__Bifidobacterium_moukalabense	0	0.0005572	0.00298004	0.0055881	0.00688279	0.0252182	0.00657513
s__Lactobacillus_paragasseri	0	0	0	0.00542564	6.34343e-05	0.18304	0.0288882
s__Bacteroides_finegoldii	0	0.00023506	0.000806063	0.00539943	0.00394677	0.10735	0.0169722
s__Prevotella_buccae	0	0	0	0.0053017	0	0.216162	0.0337543
s__Allisonella_histaminiformans	0	0	0	0.00526917	0.00305121	0.0577585	0.0116209
s__Peptostreptococcus_anaerobius	0	8.18837e-05	0.00091563	0.00518426	0.00451263	0.0815488	0.0133887
s__Nonomuraea_maritima	0	0.00299077	0.00447452	0.00487284	0.00699596	0.0128597	0.00283812
s__Streptococcus_equinus	0	0	0	0.00481099	0.000234172	0.113396	0.0182737
s__Actinomyces_sp_oral_taxon_181	0.00014684	0.000791125	0.00228351	0.00480727	0.00533564	0.0406498	0.00728525
s__Bacteroides_caecimuris	0	0	0.00050713	0.00478559	0.00226279	0.0566052	0.0121732
s__Lactobacillus_gasseri	0	0	0	0.00469283	9.5253e-05	0.146272	0.0234214
s__Firmicutes_bacterium_ASF500	0	0.000667452	0.00156182	0.00431126	0.00468292	0.0233578	0.00567513
s__Alcanivorax_sp_N3_2A	0.00135159	0.00299838	0.0036507	0.00421951	0.0042572	0.0152489	0.00251483
s__Megasphaera_sp_BV3C16_1	0	7.26637e-05	0.000381401	0.00421489	0.00316132	0.0293507	0.00738889
s__Klebsiella_variicola	0	0.000804845	0.00210407	0.00416966	0.00457815	0.0516994	0.00815001
s__Prevotella_sp_oral_taxon_299	0	0	0	0.00411262	0.00327627	0.0363105	0.00927087
s__Acidaminococcus_intestini	0	0	0	0.00404761	0	0.165423	0.0258327
s__Bacteroides_pectinophilus	0	0.000163767	0.000858153	0.00402688	0.0026127	0.0512769	0.00959132
s__Sphingobium_czechense	0	0.000188246	0.000895337	0.00401303	0.00347964	0.0384112	0.00814319
s__Cronobacter_dublinensis	0	0.00066534	0.00181023	0.00394236	0.00447689	0.0508124	0.00796094
s__Ruminococcaceae_bacterium_D16	6.19111e-05	0.00200031	0.00279801	0.00388609	0.00457682	0.0146994	0.00302855
s__Bacteroides_plebeius	0	0	0	0.00373597	0	0.0909055	0.0158653
s__Clostridium_acetireducens	0.000192953	0.00107639	0.00181112	0.0036921	0.00455532	0.0272623	0.00504797
s__Veillonella_parvula	0	0.00021673	0.00058292	0.0033625	0.00266136	0.0337093	0.00720375
s__Streptococcus_australis	0	0.000106536	0.000994819	0.00330676	0.00299838	0.0458522	0.00772004
s__Bacteroides_sartorii	0	0	0.00123829	0.00329175	0.00326435	0.0238725	0.00539099
s__Hungatella_hathewayi	0	0	0	0.00328942	0.000819602	0.0380161	0.00769624
s__Bifidobacterium_imperatoris	0.000283475	0.00130486	0.00205937	0.0032803	0.00314836	0.0219935	0.00423741
s__Streptococcus_sp_M334	0	0.00095573	0.00215278	0.00303478	0.00363506	0.014084	0.00327903
s__Prevotella_sp_P3_122	0	0	0	0.00285477	0.00124955	0.0537468	0.00892579
s__Eubacterium_callanderi	0	0	0.000395562	0.00276034	0.00212918	0.029404	0.00657561
s__Veillonella_sp_T11011_6	0	0	0.000198964	0.00268454	0.00140412	0.0528969	0.0084792
s__Rhodococcus_sp_RD6_2	0.000483609	0.00152078	0.00223726	0.00265257	0.00340837	0.00777807	0.00171712
s__Streptococcus_sp_oral_taxon_058	0	0.000452558	0.000824645	0.00262371	0.00163108	0.0295741	0.00584937
s__Prevotella_sp_885	0	0	0	0.00256609	0.00159034	0.0243821	0.00584361
s__Bifidobacterium_gallicum	0	0	0.000781961	0.00253205	0.00328423	0.0160668	0.00369827
s__Bifidobacterium_thermophilum	8.18837e-05	0.00135915	0.00226279	0.00252498	0.00318372	0.00899409	0.00177058
s__Bifidobacterium_italicum	0.00105377	0.00152594	0.00248898	0.00248477	0.00299701	0.00647949	0.00120455
s__Bifidobacterium_simiarum	0.000123559	0.000745753	0.00128242	0.00247451	0.00278549	0.0163296	0.00322621
s__Klebsiella_grimontii	0	0.000280823	0.000761211	0.00244898	0.00297932	0.0221325	0.00425981
s__Lactobacillus_saerimneri	0	0	0	0.00243422	0	0.0530756	0.0102851
s__Streptomyces_gancidicus	0.00065507	0.00132288	0.00228086	0.00242032	0.00297921	0.00670148	0.00130005
s__Clostridium_bolteae	0	0	0	0.00237502	8.95626e-05	0.0463872	0.00809873
s__Anaerotruncus_colihominis	0	0	0	0.00235047	0	0.0562414	0.0100887
s__Bacteroides_sp_CAG_633	0	0	0.000238345	0.00224737	0.00182567	0.0247861	0.00492411
s__Bacteroides_nordii	0	0	0	0.00217399	0.000152605	0.0635727	0.0100581
s__Candidatus_Erwinia_dacicola	0	0	0.000217991	0.0020872	0.00131854	0.0404219	0.00649459
s__Bacteroides_coprocola	0	0	0.000386887	0.00204804	0.00161987	0.0168866	0.00394546
s__Xenorhabdus_kozodoii	0	0.000466336	0.00106536	0.00202735	0.00160009	0.0305381	0.00470263
s__Parasutterella_excrementihominis	0	0	0	0.00199782	0	0.0368663	0.00755249
s__Clostridiales_bacterium_1_7_47FAA	0	0	0.000188246	0.00195468	0.00223726	0.0193987	0.00389989
s__Megamonas_hypermegale	0	0	0	0.00194567	0.000242981	0.0307158	0.00530535
s__Haemophilus_sp_HMSC71H05	0	0	0	0.00191412	0.000482382	0.0215416	0.00534841
s__Veillonella_infantium	0	8.5144e-05	0.000309556	0.00191204	0.00160235	0.0292325	0.00470717
s__Kosakonia_sp_S29	0	0.000260654	0.000895337	0.00190084	0.00158586	0.0349731	0.00541161
s__Salmonella_enterica	0	0.00040624	0.000619111	0.00182207	0.00187215	0.0299046	0.0046324
s__Corynebacterium_kutscheri	0	0.000596008	0.000858153	0.0018008	0.00233168	0.0090358	0.00214122
s__Bifidobacterium_lemurum	0	0.000518538	0.00144715	0.00178837	0.00234588	0.00711583	0.00164135
s__Lactobacillus_acetotolerans	0	0	0	0.00178265	0	0.0583489	0.00926334
s__Streptococcus_pneumoniae	0	0.00047669	0.001111	0.00178225	0.00260503	0.00663306	0.00193202
s__Oscillibacter_sp_CAG_241	0	0.000200387	0.000587649	0.00177877	0.00162547	0.0189045	0.00345969
s__Lachnospiraceae_bacterium_COE1	0	0	0.000200387	0.00174446	0.00109474	0.0231071	0.00484939
s__Actinomyces_turicensis	0	0	0	0.00171599	0.0003671	0.0473943	0.00741579
s__Streptococcus_macedonicus	0	0	8.96992e-05	0.00164778	0.000351258	0.041267	0.00651675
s__Megasphaera_stantonii	0	0	8.5144e-05	0.00163132	0.00029368	0.0208552	0.00460843
s__Bifidobacterium_minimum	0.000152605	0.000895626	0.00133354	0.00160933	0.00208912	0.00414141	0.00097631
s__Streptococcus_oralis	0	0.000283475	0.000811408	0.00157343	0.00164729	0.0179	0.00292748
s__Lactobacillus_gastricus	0	0	0	0.0015577	0.000173769	0.0206017	0.00446547
s__Bifidobacterium_tissieri	0	0	0.00020312	0.00152778	0.00163218	0.00954203	0.00263629
s__Lactobacillus_coleohominis	0	0	0	0.00151402	0	0.0549338	0.00860901
s__Clostridium_sp_MSTE9	0	0	0.000347538	0.00150728	0.00151711	0.0133448	0.00293515
s__Mitsuokella_jalaludinii	0	0	0	0.00149664	0.000158225	0.0284195	0.00524988
s__Citrobacter_koseri	0	0.000234172	0.00065076	0.00149645	0.00139555	0.0236956	0.00368288
s__Blautia_sp_N6H1_15	0	0	0	0.00147806	0.000323975	0.0439869	0.00686557
s__Bacteroides_massiliensis	0	0	8.54618e-05	0.00145755	0.000771812	0.0318782	0.0050504
s__Actinomyces_viscosus	0.000188983	0.00091563	0.00140753	0.00139052	0.00171631	0.00283989	0.000614619
s__Actinomyces_sp_ICM47	0	7.81959e-05	0.00040624	0.0013362	0.000928667	0.0152201	0.00325247
s__Lactobacillus_ultunensis	0	0	0	0.0012836	0	0.0498473	0.00778035
s__Holdemania_filiformis	0	0	0.000319609	0.00126345	0.000908765	0.0183743	0.00306866
s__Aspergillus_lentulus	0	0	0.000192953	0.00125945	0.000380143	0.0339796	0.00528362
s__Lactobacillus_versmoldensis	0	0	0	0.00123062	0	0.0337886	0.0057612
s__Cupriavidus_oxalaticus	0	0.000116584	0.000448496	0.00118741	0.000975284	0.00715741	0.00174874
s__Enterobacter_cloacae_complex	0	0	8.96992e-05	0.00118068	0.000400774	0.0253836	0.00415403
s__Bacteroides_sp_CAG_598	0	0	0.00014684	0.00117845	0.000578859	0.01115	0.00253882
s__Clostridioides_difficile	0	0	0.000176295	0.00116867	0.0010943	0.0197827	0.00317184
s__Bifidobacterium_pseudolongum	0	0.000233168	0.000639217	0.00114605	0.00141184	0.0144872	0.00226179
s__Streptomyces_malaysiensis	0	0.000675335	0.000985188	0.0011193	0.00142396	0.00340173	0.00075608
s__Streptococcus_sp_SK643	0	0.000283475	0.000448496	0.0010771	0.00164427	0.00449705	0.00122254
s__Stomatobaculum_longum	0	0	0	0.0010674	0	0.0386739	0.00603429
s__Photorhabdus_namnaonensis	0	0	0.000103708	0.00106013	0.000652432	0.0174005	0.00281306
s__Odoribacter_laneus	0	0	0	0.00102921	0	0.0119032	0.00292032
s__Raoultella_sp_T31	0	0	0.000106536	0.00101997	0.000780911	0.019514	0.00310365
s__Bifidobacterium_choerinum	0	0.000113596	0.0005078	0.00101994	0.00139202	0.00521317	0.00126557
s__Bacteroides_coprophilus	0	0	0	0.00100871	0.000634343	0.0103826	0.00230592
s__Enterobacter_sp_638	0	0	9.67218e-05	0.000995289	0.000434423	0.0277504	0.00431575
s__Streptococcus_cristatus	0	0	0	0.000988862	0.000573186	0.0220171	0.00347302
s__Prevotella_sp_CAG_1124	0	0	0	0.000950354	0.000300581	0.0143169	0.00251857
s__Pseudoscardovia_suis	0.000163767	0.000595863	0.000807619	0.000943414	0.00114043	0.00272629	0.000541017
s__Ruminococcaceae_bacterium_D5	0	0	0.000226279	0.000943193	0.000868845	0.00488608	0.00134762
s__Haemophilus_parainfluenzae	0	0	0	0.000941379	0.000386887	0.00953781	0.00245252
s__Bifidobacterium_magnum	0	8.96992e-05	0.000319609	0.000925133	0.00103535	0.00473937	0.0012574
s__Prevotella_dentalis	0	0	0	0.000874173	0	0.0254579	0.00404548
s__Corynebacterium_pseudogenitalium	0	0	0	0.000863375	0.00011753	0.0315519	0.00491584
s__Paraprevotella_clara	0	0	0	0.000854007	8.09936e-05	0.0309048	0.0048161
s__Corynebacterium_maris	0	0.00040624	0.000748862	0.000848942	0.00118669	0.0021673	0.000567446
s__Actinomyces_sp_oral_taxon_180	0	0.00022026	0.00044404	0.000836162	0.0011314	0.00385904	0.000966992
s__Ochrobactrum_sp_POC9	0	0.00021673	0.00050713	0.000825396	0.00117086	0.00440887	0.000929838
s__Leuconostoc_garlicum	0	0	8.09936e-05	0.000802044	0.00035259	0.0209405	0.00327505
s__Morganella_morganii	0	0	0	0.000778261	0	0.0191859	0.0031223
s__Proteobacteria_bacterium_CAG_139	0	0	0	0.000753927	0	0.0131012	0.00282939
s__Corynebacterium_sp_HMSC078H07	0	0	0	0.000753637	0.000200387	0.0240757	0.00375018
s__Firmicutes_bacterium_CAG_110	0	0	0	0.000735195	8.68845e-05	0.0250824	0.00391325
s__Olsenella_uli	0	0.000126869	0.000506857	0.000731097	0.00110687	0.00349752	0.000809067
s__Bacteroides_sp_CAG_661	0	0	0.000192953	0.000730322	0.000566955	0.0093513	0.00167031
s__Photorhabdus_khanii	0	0	0	0.000726023	0	0.0252161	0.00394918
s__Weissella_cibaria	0	0	0	0.000701371	8.5144e-05	0.0225257	0.00356513
s__Bifidobacterium_parmae	0	0.000176295	0.000454382	0.000697626	0.0010943	0.00293594	0.000680262
s__Ruminococcus_lactaris	0	0	0	0.000680179	0	0.0238438	0.00372792
s__Clostridium_symbiosum	0	0	0	0.000668085	0	0.0184042	0.00293573
s__Prevotella_sp_F0091	0	0	0	0.000662643	0	0.0144572	0.00284241
s__Prevotella_bryantii	0	0	0	0.000655619	0	0.00742973	0.00173875
s__Veillonella_dispar	0	0	0.000101426	0.00064542	0.000839328	0.00851591	0.00143747
s__Desulfovibrio_piger	0	0	0	0.000638642	0	0.0258992	0.00404374
s__Streptococcus_sp_HMSC071D03	0	0.000152605	0.000476265	0.00063121	0.000771812	0.00276195	0.000664943
s__Veillonella_rogosae	0	0	9.41229e-05	0.000601701	0.000702516	0.00564998	0.00113656
s__Lactobacillus_mindensis	0	0	0	0.000596622	0	0.0243423	0.00380121
s__Enterococcus_faecalis	0	0	0	0.000593219	0.000323975	0.00893971	0.00162696
s__Streptococcus_sp_DD10	0	0	0.00011314	0.000586054	0.000217477	0.0135793	0.00212888
s__Flavonifractor_sp_An10	0	0	0.000190303	0.000559633	0.000537375	0.0046674	0.000926132
s__Atopobium_parvulum	0	9.53503e-05	0.000237337	0.000556759	0.000639217	0.00450515	0.0008531
s__Bacteroides_stercorirosoris	0	0	0	0.000549271	0	0.0122363	0.0020546
s__Streptococcus_sp_HMSC070B10	0	9.94819e-05	0.000304278	0.000533834	0.000801549	0.00270319	0.000614049
s__Streptococcus_sp_HMSC034E03	0	0.00011314	0.000381012	0.000519447	0.000717594	0.00229183	0.000526892
s__Intestinibacter_bartlettii	0	0	0.00011314	0.000517531	0.000374431	0.00593082	0.00116065
s__Coprococcus_comes	0	0	0.000152605	0.000507168	0.0006329	0.00352709	0.000785844
s__Enterococcus_casseliflavus	0	0	0	0.000506268	0.000325095	0.00554384	0.00115424
s__Parabacteroides_chinchillae	0	0	0	0.000503876	0.000190506	0.00850425	0.00163737
s__Bifidobacterium_asteroides	0	0	0.000126714	0.000491872	0.000958826	0.00227191	0.000624387
s__Anaeroglobus_geminatus	0	0	0.000280823	0.000490144	0.000567978	0.00475186	0.000854385
s__Bifidobacterium_primatium	0	0.000190506	0.000405704	0.000471514	0.000696373	0.00234588	0.000434187
s__Roseburia_inulinivorans	0	0	9.5253e-05	0.000467626	0.00042572	0.00827026	0.00131439
s__Prevotella_multiformis	0	0	0	0.000464901	0	0.0164941	0.00257916
s__Anaeromassilibacillus_sp_An250	0	0	0	0.000440393	0	0.00425734	0.00104341
s__Rikenella_microfusus	0	0	0	0.000432579	0	0.0095804	0.00168896
s__Blautia_sp_CAG_257	0	0	0.000117086	0.000424558	0.000543693	0.00360288	0.000731869
s__Lactobacillus_rapi	0	0	0.000113596	0.000420648	0.000495289	0.00387651	0.000772466
s__Roseburia_sp_CAG_182	0	0	9.64765e-05	0.000419231	0.000226279	0.00395388	0.000873494
s__Pantoea_sp_PSNIH6	0	9.64765e-05	0.000190506	0.000393872	0.000470614	0.00367471	0.000632783
s__Gordonia_terrae	0	0.000187215	0.000357518	0.000381032	0.000520608	0.00124449	0.000301643
s__Prevotella_sp_CAG_1320	0	0	0.000100194	0.000379072	0.000512771	0.00221896	0.000582615
s__Klebsiella_michiganensis	0	0	0.00011753	0.00037306	0.0006329	0.0026861	0.000567833
s__Lactobacillus_concavus	0	0	0	0.000368525	0	0.0147774	0.00230694
s__Slackia_exigua	0	0	0	0.000368331	0.000506857	0.00281749	0.00066793
s__Actinomyces_urogenitalis	0	0	0	0.000358564	0	0.00804429	0.00138096
s__Micrococcus_luteus	0	0	0	0.000353878	0	0.00937686	0.0015502
s__Varibaculum_cambriense	0	0	0	0.000337078	0.000285146	0.00295348	0.000677553
s__Bifidobacterium_bombi	0	7.63025e-05	0.000190506	0.000334144	0.000561646	0.00233168	0.000432579
s__Corynebacterium_aurimucosum	0	0	0	0.000333065	0	0.0102639	0.00160637
s__Firmicutes_bacterium_CAG_646	0	0	7.63025e-05	0.0003274	0.000340576	0.00524359	0.000850855
s__Bacteroidales_bacterium_KA00344	0	0	7.34199e-05	0.000308821	0.000482382	0.00219082	0.000492665
s__Bacteroides_faecis	0	0	0	0.000292907	0.000126714	0.00373361	0.000754204
s__Parabacteroides_johnsonii	0	0	0	0.00028152	0	0.00556135	0.000985069
s__Micromonospora_sp_MH33	0	0	0.000192953	0.000279313	0.000351258	0.00137689	0.000335717
s__Pseudoscardovia_radai	0	6.34343e-05	0.000255432	0.000277104	0.000405704	0.00082966	0.000259913
s__Finegoldia_magna	0	0	8.68845e-05	0.000276692	0.000179398	0.00530988	0.000857679
s__Prevotella_colorans	0	0	0	0.000267354	0	0.00976115	0.00152442
s__Prevotella_sp_CAG_1092	0	0	0	0.000267244	8.09936e-05	0.00734943	0.00116176
s__Campylobacter_jejuni	0	0	0	0.00025861	0	0.00929546	0.00145341
s__Clostridium_sp_CAG_299	0	0	8.81774e-05	0.000257392	0.000285146	0.00226768	0.000483305
s__Staphylococcus_haemolyticus	0	0	0	0.000254173	8.96992e-05	0.00633571	0.0010229
s__Xenorhabdus_bovienii	0	8.68845e-05	0.000119173	0.000249523	0.000217991	0.00367471	0.000568517
s__Actinomyces_sp_S6_Spd3	0	0	9.5253e-05	0.000247691	0.00035825	0.00141084	0.00033269
s__Caulobacter_sp_FWC26	0	9.53503e-05	0.000226279	0.000246949	0.00039098	0.000795169	0.000186716
s__Eremococcus_coleocola	0	0	0	0.000245331	0.000190303	0.00299803	0.000546264
s__Bifidobacterium_anseris	0	0	0	0.000241082	8.54618e-05	0.00383718	0.000709048
s__Lactococcus_garvieae	0	0	0	0.000236206	0.000108739	0.00555517	0.000876919
s__Eubacterium_rectale	0	0	0	0.000234829	0	0.00811887	0.00126641
s__Megamonas_rupellensis	0	0	0	0.000234001	0.000170288	0.00429501	0.000702609
s__Veillonella_denticariosi	0	0	0	0.000230221	0.000290165	0.00221086	0.000428534
s__Escherichia_sp_ESNIH1	0	0	8.09936e-05	0.000227412	0.000289429	0.00164729	0.000370499
s__Phascolarctobacterium_sp_CAG_266	0	8.5144e-05	0.000123822	0.000225534	0.000253429	0.00133354	0.000291704
s__Bacteroides_sp_CAG_443	0	0	0	0.000222762	0	0.00286719	0.000657083
s__Hungatella_effluvii	0	0	0	0.000221392	0	0.00228808	0.000556818
s__Fusobacterium_naviforme	0	0	0	0.000221003	0	0.00786248	0.00123382
s__Acidaminococcus_sp_CAG_542	0	0	0	0.000220986	0	0.00592974	0.00093731
s__Kosakonia_arachidis	0	0	0	0.000201289	0	0.00303422	0.000654537
s__Ardenticatena_maritima	0	8.96992e-05	0.000126869	0.000199344	0.000260654	0.000699504	0.000179464
s__Prevotella_sp_CAG_755	0	0	9.94819e-05	0.000199288	0.00030468	0.00095253	0.000257717
s__Bacteroides_helcogenes	0	0	0	0.000198485	0	0.00469524	0.000787536
s__Bifidobacterium_catulorum	0	0	0	0.000194191	0	0.00778969	0.00121602
s__Brenneria_sp_EniD312	0	0	0	0.000192642	0.000179125	0.00326256	0.000552654
s__Ideonella_sakaiensis	0	0	0	0.000189225	0	0.00233168	0.000485902
s__Enterobacter_sp_10_1	0	0	9.64765e-05	0.000188525	0.000217477	0.00202743	0.000366099
s__Janibacter_hoylei	0	0	7.91125e-05	0.000187725	0.000170288	0.00407744	0.000631613
s__Micrococcus_aloeverae	0	0	0	0.000187049	0	0.00405486	0.000734053
s__Bifidobacterium_mongoliense	0	0	9.41229e-05	0.000185591	0.000200387	0.00124454	0.000284323
s__Propionimicrobium_lymphophilum	0	0	0.000101426	0.000184578	0.00030468	0.000834208	0.000228211
s__Bordetella_pertussis	0	0	0.00011314	0.000183198	0.000260304	0.00104261	0.000205256
s__Acutalibacter_muris	0	0	9.5253e-05	0.000182461	0.000226279	0.00141084	0.000282981
s__Actinomyces_ruminicola	0	0	0	0.000175568	0.000289429	0.00147674	0.000307205
s__Microbacterium_sp_C448	0	8.09936e-05	0.000130152	0.00017381	0.000234172	0.000725953	0.000165907
s__Streptococcus_sp_NLAE_zl_C503	0	0	9.50485e-05	0.000172416	0.000217991	0.000763944	0.000211064
s__Enterococcus_aquimarinus	0	0	0	0.000169884	8.96992e-05	0.0026964	0.000469386
s__Kocuria_kristinae	0	0	7.81959e-05	0.000169172	0.000269098	0.000761171	0.000216805
s__Rhodococcus_sp_Leaf278	0	0	9.41229e-05	0.000168857	0.000200387	0.00117294	0.000248444
s__Lactobacillus_gigeriorum	0	0	0	0.000167153	0	0.00227566	0.000454936
s__Erythrobacter_sp_NAP1	0	8.5144e-05	0.000126869	0.000166447	0.000226279	0.00082966	0.000180035
s__Megasphaera_cerevisiae	0	0	0	0.000161344	0.000179125	0.00121711	0.000293177
s__Bifidobacterium_tsurumiense	0	0	0	0.000155389	0.00023506	0.00119202	0.000256224
s__Flavonifractor_sp_An306	0	0	0	0.000148837	0.000113596	0.00192337	0.000386674
s__Fusobacterium_mortiferum	0	0	0	0.000148116	6.34343e-05	0.00226428	0.000415278
s__Geodermatophilus_sp_LHW52908	0	0	0	0.000147954	0	0.00198964	0.00043171
s__Micromonospora_lupini	0	0	8.5144e-05	0.000146825	0.000145327	0.000725953	0.000214632
s__Negativicoccus_succinicivorans	0	0	0	0.000144202	0.000130152	0.00237463	0.000392668
s__Clostridium_clostridioforme	0	0	0	0.000142089	0	0.00362047	0.000576051
s__Streptococcus_sp_A12	0	0	0	0.0001341	0	0.00261149	0.000441971
s__Kineococcus_xinjiangensis	0	7.81959e-05	0.000108365	0.000131852	0.000145327	0.00041483	0.000115011
s__Escherichia_marmotae	0	0	0	0.000131507	0.000134305	0.00164729	0.000283227
s__Blastococcus_saxobsidens	0	0	0	0.000129089	0.000179398	0.000762803	0.000199388
s__Rhizobium_sp_NT_26	0	0	9.5253e-05	0.000128551	0.000217477	0.00041483	0.000137924
s__Cellulosimicrobium_cellulans	0	0	0	0.00012839	0.000163767	0.000728943	0.00020434
s__Streptomyces_collinus	0	0	7.34199e-05	0.000127848	0.000190097	0.000793596	0.000195459
s__Streptococcus_infantis	0	0	8.09936e-05	0.000127085	0.000190097	0.000543693	0.000158282
s__Lactobacillus_taiwanensis	0	0	0	0.000124962	0	0.00377851	0.000621404
s__Corynebacterium_marinum	0	0	0	0.000122486	0	0.00114078	0.00027028
s__Lactobacillus_equi	0	0	0	0.000122298	9.67218e-05	0.00254323	0.00040763
s__Holdemanella_biformis	0	0	0	0.000121828	0	0.00148572	0.000331504
s__Clostridium_disporicum	0	0	0	0.00011787	0	0.00341847	0.000548739
s__Streptococcus_canis	0	0	0	0.000116963	0	0.00145327	0.000331408
s__Clostridium_sp_CAG_242	0	0	0	0.000112753	0	0.00212994	0.000374477
s__Mycobacterium_alsense	0	0	9.44917e-05	0.000112481	0.000176295	0.000547371	0.000132963
s__Streptococcus_sinensis	0	0	0	0.000112468	0.000156392	0.000944628	0.000200252
s__Alloscardovia_macacae	0	0	8.95626e-05	0.000112406	0.000170288	0.000495289	0.000136446
s__Streptococcus_porcinus	0	0	0	0.000112391	0	0.00188926	0.000324991
s__Clostridium_aldenense	0	0	0	0.000110434	0	0.00143167	0.000327506
s__Haemophilus_haemolyticus	0	0	0	0.0001094	0.000176295	0.000982605	0.000221334
s__Eubacterium_sp_14_2	0	0	0	0.000108156	0.000100194	0.00123448	0.000243815
s__Actinokineospora_spheciospongiae	0	0	8.09936e-05	0.000108072	0.000176295	0.00039098	0.000115613
s__Parascardovia_denticolens	0	0	6.34343e-05	0.000105942	0.000156392	0.000809936	0.000161232
s__Corynebacterium_tuberculostearicum	0	0	0	0.000101423	0	0.003548	0.000553419
s__Thermoanaerobacterales_bacterium_50_218	0	0	0	0.000100606	0.000119173	0.00139386	0.000225443
s__Haemophilus_sp_C1	0	0	0	0.000100131	0	0.00203116	0.000330242
s__Mycobacterium_sp_1465703_0	0	0	0	9.91943e-05	0.000190097	0.00039098	0.00012171
s__Dialister_sp_CAG_357	0	0	0	9.82008e-05	0.000108365	0.000520608	0.000157776
s__Kluyvera_cryocrescens	0	0	0	9.74549e-05	0.000126869	0.000969951	0.000187773
s__Streptococcus_hyointestinalis	0	0	0	9.61003e-05	0	0.00185172	0.000324913
s__Paraburkholderia_ribeironis	0	0	8.09936e-05	9.26947e-05	0.000117086	0.000476265	0.000122839
s__Streptococcus_sp_HPH0090	0	0	0	9.16535e-05	6.19111e-05	0.00158719	0.000274778
s__Bifidobacterium_cuniculi	0	0	8.5144e-05	9.06206e-05	0.000176295	0.000376491	0.000108558
s__Prevotella_ruminicola	0	0	0	9.05631e-05	0	0.000771812	0.000212261
s__Streptococcus_pseudopneumoniae	0	0	0	9.02998e-05	0.000130152	0.000587649	0.00014137
s__Leuconostoc_lactis	0	0	0	8.73748e-05	0	0.00260503	0.000409292
s__Bacteroides_sp_CAG_462	0	0	0	8.72422e-05	0.000113596	0.000762024	0.000146303
s__Escherichia_albertii	0	0	0	8.65309e-05	0.000100194	0.000887	0.000170084
s__Arthrobacter_sp_49Tsu3_1M3	0	0	0	8.44952e-05	0	0.00136739	0.000291133
s__Sulfurihydrogenibium_azorense	0	0	0	8.4446e-05	0.000106536	0.000683694	0.000153624
s__Arthrobacter_humicola	0	0	9.36077e-05	8.32816e-05	0.00011314	0.000347538	8.56086e-05
s__Desulfovibrio_alkalitolerans	0	0	0	8.29743e-05	9.44917e-05	0.000932672	0.000196237
s__Actinomyces_oris	0	0	0	8.20944e-05	0	0.000967218	0.000212899
s__Rhodococcus_sp_AG1013	0	0	8.68845e-05	8.01126e-05	0.00011753	0.000358797	9.45764e-05
s__Streptococcus_mutans	0	0	0	8.01063e-05	0	0.00176355	0.000287904
s__Bifidobacterium_commune	0	0	0	8.00858e-05	0.000119173	0.00043346	0.000122081
s__Butyrivibrio_sp_Su6	0	0	0	7.95415e-05	0	0.000866919	0.000186423
s__Turicibacter_sanguinis	0	0	0	7.82551e-05	0	0.00213654	0.000346938
s__Xanthomonas_perforans	0	0	0	7.61389e-05	0.00010156	0.000766296	0.000152587
s__Kluyvera_ascorbata	0	0	0	7.60902e-05	8.18837e-05	0.00132266	0.000215891
s__Roseburia_intestinalis	0	0	0	7.46126e-05	0	0.00160626	0.000334014
s__Dolosigranulum_pigrum	0	0	0	7.30008e-05	8.68845e-05	0.000627894	0.000135588
s__Enterococcus_malodoratus	0	0	0	7.12625e-05	9.53503e-05	0.000495289	0.000131508
s__Klebsiella_oxytoca	0	0	0	6.8354e-05	0	0.000697777	0.000164691
s__Propionibacterium_australiense	0	0	0	6.796e-05	9.5253e-05	0.000376491	9.68445e-05
s__Citrobacter_farmeri	0	0	0	6.6182e-05	7.63025e-05	0.00106124	0.000177026
s__Eubacterium_eligens	0	0	0	6.56596e-05	0	0.00170288	0.000292137
s__Lachnoclostridium_sp_An131	0	0	0	6.44428e-05	0	0.00101826	0.000210474
s__Pantoea_sesami	0	0	0	6.19537e-05	0	0.000986691	0.000186369
s__Cryobacterium_arcticum	0	0	0	5.91596e-05	0.000108739	0.000311123	8.45759e-05
s__Firmicutes_bacterium_CAG_83	0	0	0	5.86544e-05	8.95626e-05	0.000468344	0.000104443
s__Citrobacter_freundii	0	0	0	5.81048e-05	0	0.000736953	0.000154604
s__Pseudomonas_sp_57B_090624	0	0	0	5.809e-05	9.64765e-05	0.000440887	9.12987e-05
s__Kluyvera_georgiana	0	0	0	5.71215e-05	0	0.00114631	0.000234049
s__Firmicutes_bacterium_CAG_791	0	0	0	5.46912e-05	8.96992e-05	0.000357518	9.306e-05
s__Enterococcus_sp_8G7_MSG3316	0	0	0	5.46689e-05	0	0.000771812	0.00015117
s__Faecalicoccus_pleomorphus	0	0	0	5.41388e-05	0	0.00080583	0.000186861
s__Persephonella_marina	0	0	0	5.17303e-05	8.5144e-05	0.000447813	9.67705e-05
s__Streptococcus_sp_oral_taxon_056	0	0	0	5.06729e-05	7.26637e-05	0.000617241	0.000118082
s__Sphingobium_yanoikuyae	0	0	0	4.9828e-05	8.81774e-05	0.00023506	7.11755e-05
s__Corynebacterium_accolens	0	0	0	4.96767e-05	5.87649e-05	0.000847106	0.000140945
s__Actinomyces_johnsonii	0	0	0	4.95504e-05	0	0.000470614	0.000113073
s__Oceanicola_granulosus	0	0	0	4.65435e-05	0	0.000381401	9.94726e-05
s__Eubacterium_plexicaudatum	0	0	0	4.64355e-05	8.68845e-05	0.000370677	8.06423e-05
s__Micrococcus_lylae	0	0	0	4.62274e-05	0	0.00141084	0.000228448
s__Bifidobacterium_actinocoloniiforme	0	0	0	4.61586e-05	8.54618e-05	0.00039098	8.91549e-05
s__Actinomycetales_bacterium_SN12	0	0	0	4.53026e-05	8.5144e-05	0.000381401	7.879e-05
s__Haemophilus_aegyptius	0	0	0	4.45411e-05	0	0.000572102	0.000114297
s__Methylobacterium_mesophilicum	0	0	0	4.3191e-05	8.09936e-05	0.000269098	7.0582e-05
s__Pseudooceanicola_flagellatus	0	0	0	4.31256e-05	7.34199e-05	0.00039098	8.5873e-05
s__Brachybacterium_muris	0	0	0	4.27878e-05	9.64765e-05	0.000264532	6.75837e-05
s__Citrobacter_sp_50677481	0	0	0	4.258e-05	6.34343e-05	0.000633571	0.000108702
s__Lachnoclostridium_sp_An138	0	0	0	4.25797e-05	0	0.00164929	0.00025764
s__Neisseria_subflava	0	0	0	4.16756e-05	0	0.000858153	0.000145773
s__Dermatophilus_congolensis	0	0	0	4.0485e-05	7.26637e-05	0.000300581	7.85829e-05
s__Haemophilus_paraphrohaemolyticus	0	0	0	3.87847e-05	0	0.000572102	0.000108969
s__Tetrasphaera_remsis	0	0	0	3.85574e-05	0	0.000282369	7.56262e-05
s__Methylobrevis_pamukkalensis	0	0	0	3.84466e-05	8.95626e-05	0.000158225	5.06115e-05
s__Eubacterium_pyruvativorans	0	0	0	3.81839e-05	6.19111e-05	0.000323975	7.45689e-05
s__Bifidobacterium_criceti	0	0	0	3.79074e-05	0	0.000340787	9.16782e-05
s__Deinococcus_reticulitermitis	0	0	0	3.78966e-05	0	0.000434423	8.83275e-05
s__Actinomyces_naeslundii	0	0	0	3.77168e-05	0	0.00065886	0.000123191
s__Clostridium_asparagiforme	0	0	0	3.75448e-05	0	0.00111203	0.000184486
s__Mycolicibacterium_goodii	0	0	0	3.74453e-05	0	0.000349752	8.65351e-05
s__Intestinimonas_butyriciproducens	0	0	0	3.74009e-05	0	0.000349752	9.00802e-05
s__Campylobacter_coli	0	0	0	3.72329e-05	0	0.00143007	0.000223471
s__Lachnospiraceae_bacterium_28_4	0	0	0	3.57817e-05	0	0.000617794	0.000107775
s__Eubacterium_infirmum	0	0	0	3.53551e-05	0	0.000741353	0.000119919
s__Streptomyces_viridosporus	0	0	0	3.49027e-05	0	0.000448496	8.56856e-05
s__Lactobacillus_hordei	0	0	0	3.48968e-05	0	0.00101729	0.000162487
s__Dialister_succinatiphilus	0	0	0	3.48899e-05	0	0.000475243	8.73806e-05
s__Leifsonia_sp_Leaf336	0	0	0	3.4423e-05	0	0.000228908	6.66914e-05
s__Dickeya_chrysanthemi	0	0	0	3.41074e-05	0	0.000380143	7.39178e-05
s__Enterococcus_sp_10A9_DIV0425	0	0	0	3.34874e-05	0	0.00047669	9.41654e-05
s__Stenotrophomonas_rhizophila	0	0	0	3.33677e-05	0	0.000400774	9.86875e-05
s__Paracoccus_lutimaris	0	0	0	3.32269e-05	0	0.0013623	0.000212756
s__Brenneria_salicis	0	0	0	3.22849e-05	0	0.000298446	7.21195e-05
s__Acidihalobacter_prosperus	0	0	0	3.15161e-05	0	0.000282369	6.78128e-05
s__Bacteroides_faecichinchillae	0	0	0	3.14942e-05	0	0.00041483	8.33495e-05
s__Enterobacter_mori	0	0	0	3.05174e-05	0	0.000982605	0.000158073
s__Mogibacterium_diversum	0	0	0	3.04849e-05	0	0.000587649	9.86701e-05
s__Prevotella_sp_P5_92	0	0	0	3.02217e-05	0	0.000304278	7.27991e-05
s__Methylomonas_koyamae	0	0	0	3.00619e-05	0	0.000323975	7.60707e-05
s__Eubacterium_maltosivorans	0	0	0	2.95123e-05	0	0.000339419	8.33382e-05
s__Clostridium_methylpentosum	0	0	0	2.80338e-05	0	0.000741353	0.000122665
s__Streptomyces_sp_75	0	0	0	2.77726e-05	0	0.000264532	5.57538e-05
s__Mycobacterium_sp_1274756_6	0	0	0	2.76477e-05	7.26637e-05	0.000134305	4.49739e-05
s__Streptococcus_agalactiae	0	0	0	2.76117e-05	0	0.000617241	9.95665e-05
s__Barnesiella_sp_An22	0	0	0	2.76021e-05	8.09936e-05	0.00014684	4.70319e-05
s__Parvimonas_sp_oral_taxon_110	0	0	0	2.70248e-05	0	0.000520608	8.67866e-05
s__Erwinia_billingiae	0	0	0	2.66784e-05	6.19111e-05	0.000126714	4.31884e-05
s__Serratia_proteamaculans	0	0	0	2.622e-05	0	0.000633571	0.000101568
s__Micromonospora_marina	0	0	0	2.58607e-05	0	0.000253737	5.2836e-05
s__Pseudomonas_sp_OV286	0	0	0	2.5419e-05	0	0.00021673	5.16825e-05
s__Saccharomyces_cerevisiae_x_Saccharomyces_kudriavzevii	0	0	0	2.53956e-05	0	0.000386887	8.05264e-05
s__Lactobacillus_johnsonii	0	0	0	2.52839e-05	0	0.000799301	0.000129325
s__Roseburia_sp_831b	0	0	0	2.50583e-05	0	0.00026861	6.55247e-05
s__Pseudooceanicola_batsensis	0	0	0	2.47187e-05	0	0.000245651	5.71365e-05
s__Lachnoclostridium_sp_An169	0	0	0	2.43901e-05	0	0.000247118	6.54639e-05
s__Streptococcus_sp_DD13	0	0	0	2.42963e-05	0	0.000289429	6.24533e-05
s__Halothiobacillus_sp_15_55_196	0	0	0	2.41946e-05	0	0.00060936	9.99364e-05
s__Corynebacterium_pseudodiphtheriticum	0	0	0	2.40938e-05	0	0.000264532	6.06975e-05
s__Brachybacterium_sp_VR2415	0	0	0	2.38924e-05	0	0.000255432	6.28651e-05
s__Acidipropionibacterium_acidipropionici	0	0	0	2.36533e-05	0	0.00021673	5.09071e-05
s__Actinomadura_mexicana	0	0	0	2.32985e-05	0	0.000126714	4.2312e-05
s__Enterobacter_sp_kpr_6	0	0	0	2.28815e-05	0	0.00026861	6.30693e-05
s__Prevotella_sp_CAG_1058	0	0	0	2.26343e-05	0	0.000289429	6.82746e-05
s__Enterococcus_hirae	0	0	0	2.22698e-05	0	0.0005078	8.95861e-05
s__Prevotella_timonensis	0	0	0	2.21532e-05	0	0.000595863	9.5921e-05
s__Marinomonas_fungiae	0	0	0	2.18995e-05	0	0.000381401	8.32207e-05
s__Clostridium_sp_CAG_510	0	0	0	2.17491e-05	0	0.000247118	5.6734e-05
s__Xanthomonas_translucens	0	0	0	2.16917e-05	0	0.000200387	4.86599e-05
s__Pelagibaca_abyssi	0	0	0	2.16072e-05	0	0.00021673	4.67508e-05
s__Pantoea_vagans	0	0	0	2.155e-05	0	0.000253429	5.55915e-05
s__Pacificibacter_marinus	0	0	0	2.08366e-05	0	0.00043346	8.04294e-05
s__Prevotella_corporis	0	0	0	2.08178e-05	0	0.000256385	6.19953e-05
s__Dorea_sp_CAG_317	0	0	0	2.03984e-05	0	0.000238345	5.50384e-05
s__Streptomyces_resistomycificus	0	0	0	2.03565e-05	0	0.000351258	6.19332e-05
s__Anaeromassilibacillus_sp_An200	0	0	0	2.02766e-05	0	0.000440887	9.08268e-05
s__Blautia_coccoides	0	0	0	2.02338e-05	0	0.000650189	0.000104659
s__Frondihabitans_sp_Leaf304	0	0	0	1.93941e-05	0	0.000475243	7.69255e-05
s__Veillonella_rodentium	0	0	0	1.9256e-05	0	0.000198964	5.47208e-05
s__Bordetella_genomosp_2	0	0	0	1.89833e-05	0	0.000176355	4.44103e-05
s__Yersinia_nurmii	0	0	0	1.89356e-05	0	0.000571518	9.1239e-05
s__Cronobacter_condimenti	0	0	0	1.87422e-05	0	0.00026861	5.66982e-05
s__Actinomyces_meyeri	0	0	0	1.87136e-05	0	0.000319609	5.68906e-05
s__Streptococcus_sanguinis	0	0	0	1.79298e-05	0	0.000242981	5.29875e-05
s__Aggregatibacter_sp_oral_taxon_458	0	0	0	1.78676e-05	0	0.000293825	6.32291e-05
s__Faecalicatena_contorta	0	0	0	1.68565e-05	0	0.000595863	9.38717e-05
s__Veillonella_tobetsuensis	0	0	0	1.67997e-05	0	0.000327535	6.61513e-05
s__Faecalitalea_cylindroides	0	0	0	1.6695e-05	0	0.000608192	9.54321e-05
s__Enterococcus_sp_3H8_DIV0648	0	0	0	1.64995e-05	0	0.000264532	5.71864e-05
s__Neisseria_flavescens	0	0	0	1.61654e-05	0	0.000381401	6.7355e-05
s__Thauera_linaloolentis	0	0	0	1.60654e-05	0	0.000161987	4.06521e-05
s__Streptomyces_sp_3213_3	0	0	0	1.60628e-05	0	0.000113596	3.60416e-05
s__Cutibacterium_acnes	0	0	0	1.59242e-05	0	0.000123559	3.65346e-05
s__Bifidobacterium_thermacidophilum	0	0	0	1.57513e-05	0	0.000202852	4.24609e-05
s__Sphingobium_sp_TKS	0	0	0	1.55014e-05	0	0.00026861	5.28452e-05
s__Aspergillus_campestris	0	0	0	1.50871e-05	0	0.00021673	4.51922e-05
s__Ruminococcus_sp_CAG_403	0	0	0	1.50505e-05	0	0.000108739	3.68479e-05
s__Shuttleworthia_satelles	0	0	0	1.4988e-05	0	0.000255432	4.7436e-05
s__Caballeronia_arvi	0	0	0	1.49375e-05	0	0.000134305	3.4903e-05
s__Parabacteroides_gordonii	0	0	0	1.47489e-05	0	0.000245651	4.58025e-05
s__Kosakonia_radicincitans	0	0	0	1.44806e-05	0	0.000226279	4.41832e-05
s__Enterococcus_devriesei	0	0	0	1.40907e-05	0	0.000123559	3.50076e-05
s__Bordetella_hinzii	0	0	0	1.39569e-05	0	0.000134305	3.54268e-05
s__Cronobacter_universalis	0	0	0	1.39395e-05	0	0.000571518	8.92561e-05
s__Pseudocitrobacter_faecalis	0	0	0	1.38898e-05	0	0.000170288	3.94911e-05
s__Streptomyces_sp_DJ	0	0	0	1.34902e-05	0	0.000179125	3.89643e-05
s__Acidovorax_sp_GW101_3H11	0	0	0	1.34729e-05	0	0.000400774	6.41644e-05
s__Symbiobacterium_thermophilum	0	0	0	1.31788e-05	0	0.000100194	3.24242e-05
s__Neisseria_macacae	0	0	0	1.31301e-05	0	0.000190506	3.8813e-05
s__Anaerococcus_vaginalis	0	0	0	1.30066e-05	0	0.000238345	4.46672e-05
s__Clostridium_perfringens	0	0	0	1.27728e-05	0	0.000264532	5.16954e-05
s__Rhodobacter_sp_LPB0142	0	0	0	1.26912e-05	0	0.000226279	4.32041e-05
s__Dickeya_dianthicola	0	0	0	1.25416e-05	0	0.000126714	3.44735e-05
s__Cereibacter_changlensis	0	0	0	1.21816e-05	0	0.000198964	3.98863e-05
s__Weissella_paramesenteroides	0	0	0	1.21812e-05	0	0.000200387	4.53075e-05
s__Citrobacter_sp_MGH106	0	0	0	1.19899e-05	0	0.000285759	4.95175e-05
s__Variovorax_paradoxus	0	0	0	1.19421e-05	0	0.000126714	3.30213e-05
s__Rheinheimera_nanhaiensis	0	0	0	1.18521e-05	0	0.000126714	3.28429e-05
s__Prevotella_buccalis	0	0	0	1.16724e-05	0	0.000234172	4.44858e-05
s__Avibacterium_paragallinarum	0	0	0	1.12718e-05	0	0.000100194	3.07623e-05
s__Streptomyces_sp_e14	0	0	0	1.08977e-05	0	0.000108739	3.02145e-05
s__Nitratireductor_aquibiodomus	0	0	0	1.08897e-05	0	0.000260304	4.47911e-05
s__Corynebacterium_jeikeium	0	0	0	1.08601e-05	0	0.000253429	4.44051e-05
s__Clostridium_neonatale	0	0	0	1.08122e-05	0	0.000326216	5.36966e-05
s__Rhodobacter_vinaykumarii	0	0	0	1.07805e-05	0	0.000340576	5.51167e-05
s__Pseudomonas_flexibilis	0	0	0	1.05866e-05	0	0.000126714	3.30221e-05
s__Mycobacteroides_abscessus	0	0	0	1.04887e-05	0	0.000103708	2.8987e-05
s__Pseudacidovorax_intermedius	0	0	0	1.04579e-05	0	0.000176355	3.47584e-05
s__Enterobacter_sp_RIT_418	0	0	0	1.04097e-05	0	0.00026861	4.47871e-05
s__Pseudomonas_aeruginosa_group	0	0	0	1.02911e-05	0	0.000134305	3.22286e-05
s__Enterococcus_gilvus	0	0	0	1.02534e-05	0	0.00011314	2.88171e-05
s__Corynebacterium_crenatum	0	0	0	9.938e-06	0	0.000126714	3.12788e-05
s__Cellulomonas_sp_73_145	0	0	0	9.75815e-06	0	0.000217477	3.92487e-05
s__Cedecea_davisae	0	0	0	9.66882e-06	0	0.000192953	3.69251e-05
s__Candidatus_Burkholderia_pumila	0	0	0	9.58409e-06	0	0.000130152	3.0206e-05
s__Yersinia_pestis	0	0	0	9.4817e-06	0	0.000126714	3.02071e-05
s__Anaerococcus_prevotii	0	0	0	9.47919e-06	0	0.000158225	3.46997e-05
s__Lysobacter_defluvii	0	0	0	9.43127e-06	0	0.000207415	3.72434e-05
s__Pseudomonas_sp_2822_17	0	0	0	9.35766e-06	0	0.000202852	3.67267e-05
s__Neisseria_polysaccharea	0	0	0	9.2628e-06	0	9.53503e-05	2.85221e-05
s__Corynebacterium_xerosis	0	0	0	9.1195e-06	0	0.000260304	4.39466e-05
s__Corynebacterium_efficiens	0	0	0	8.89692e-06	0	0.000179125	3.40768e-05
s__Citrobacter_youngae	0	0	0	8.78804e-06	0	0.000163767	3.28525e-05
s__Bacteroides_fluxus	0	0	0	8.42877e-06	0	0.00014684	3.11459e-05
s__Desulfitobacterium_dehalogenans	0	0	0	8.15353e-06	0	0.000198964	3.39427e-05
s__Raoultella_planticola	0	0	0	7.80231e-06	0	0.000152605	2.95069e-05
s__Methylobacterium_sp_Leaf99	0	0	0	7.71103e-06	0	0.00011314	2.7848e-05
s__Nocardiopsis_sp_TSRI0078	0	0	0	7.66222e-06	0	0.000123559	2.79123e-05
s__Izhakiella_capsodis	0	0	0	7.54324e-06	0	0.000108365	2.72001e-05
s__Aspergillus_neoniger	0	0	0	7.00998e-06	0	0.000187215	3.28153e-05
s__Haemophilus_parahaemolyticus	0	0	0	6.95477e-06	0	0.000285146	4.45323e-05
s__Streptomyces_afghaniensis	0	0	0	6.88704e-06	0	0.000282369	4.40986e-05
s__Citrobacter_rodentium	0	0	0	6.62458e-06	0	0.000176355	3.09737e-05
s__Agrobacterium_deltaense	0	0	0	6.61364e-06	0	0.000134305	2.53273e-05
s__Arthrobacter_alpinus	0	0	0	6.52518e-06	0	0.000106536	2.37529e-05
s__Yersiniaceae_bacterium_2016Iso3	0	0	0	6.36632e-06	0	0.000134305	2.84748e-05
s__Salmonella_bongori	0	0	0	6.23708e-06	0	9.41229e-05	2.25997e-05
s__Erwinia_gerundensis	0	0	0	6.18118e-06	0	0.000253429	3.95789e-05
s__Lactobacillus_hominis	0	0	0	5.63143e-06	0	0.000158225	2.69327e-05
s__Mycoplasma_mobile	0	0	0	5.47013e-06	0	8.81774e-05	1.99075e-05
s__Citrobacter_werkmanii	0	0	0	5.41621e-06	0	0.000126714	2.4467e-05
s__Veillonella_criceti	0	0	0	5.24773e-06	0	0.000156392	2.5876e-05
s__Corynebacterium_deserti	0	0	0	5.16728e-06	0	0.000126714	2.35644e-05
s__Serinibacter_salmoneus	0	0	0	5.09387e-06	0	0.000113596	2.28655e-05
s__Sphingobium_sp_MI1205	0	0	0	5.00642e-06	0	0.000117086	2.26146e-05
s__Acidovorax_sp_69	0	0	0	4.94784e-06	0	0.000108739	2.21808e-05
s__Mycobacterium_sp_1100029_7	0	0	0	4.91017e-06	0	0.00011314	2.21288e-05
s__Melissococcus_sp_OM08_11BH	0	0	0	4.80283e-06	0	0.000108739	2.15949e-05
s__Methylobacterium_sp_Leaf456	0	0	0	4.75692e-06	0	0.000101426	2.12849e-05
s__Peptoniphilus_harei	0	0	0	4.71973e-06	0	0.000108365	2.12598e-05
s__Serratia_marcescens	0	0	0	4.68012e-06	0	0.000103708	2.09955e-05
s__Clostridium_spiroforme	0	0	0	4.66486e-06	0	0.00010156	2.08975e-05
s__Enterobacter_soli	0	0	0	4.59441e-06	0	0.000100194	2.05843e-05
s__Streptococcus_viridans	0	0	0	4.51103e-06	0	9.5253e-05	2.01772e-05
s__Streptomyces_sp_DH_12	0	0	0	4.48347e-06	0	9.41229e-05	2.00505e-05
s__Pseudomonas_knackmussii	0	0	0	4.43378e-06	0	0.000108365	2.02036e-05
s__Klebsiella_sp_RIT_PI_d	0	0	0	4.42355e-06	0	9.94819e-05	1.98742e-05
s__Streptomyces_xiamenensis	0	0	0	4.23284e-06	0	9.53503e-05	1.90208e-05
s__Halomonas_xianhensis	0	0	0	4.16112e-06	0	8.54618e-05	1.86033e-05
s__Yersinia_mollaretii	0	0	0	4.15307e-06	0	0.000108365	1.928e-05
s__Nitrospirae_bacterium_GWC2_57_13	0	0	0	4.03174e-06	0	0.000106536	1.87995e-05
s__Pseudoalteromonas_shioyasakiensis	0	0	0	3.83649e-06	0	8.09936e-05	1.716e-05
s__Tatumella_ptyseos	0	0	0	3.27573e-06	0	0.000134305	2.09749e-05
s__Serratia_sp_ATCC_39006	0	0	0	3.09059e-06	0	0.000126714	1.97894e-05
s__Streptococcus_milleri	0	0	0	3.02006e-06	0	0.000123822	1.93378e-05
s__Burkholderia_mallei	0	0	0	2.90665e-06	0	0.000119173	1.86116e-05
s__Duganella_sp_Leaf126	0	0	0	2.52945e-06	0	0.000103708	1.61964e-05
s__Citrobacter_sp_YR018	0	0	0	2.4738e-06	0	0.000101426	1.58401e-05
s__Acidocella_sp_MX_AZ02	0	0	0	2.4738e-06	0	0.000101426	1.58401e-05
s__Pantoea_dispersa	0	0	0	2.28312e-06	0	9.36077e-05	1.46191e-05
s__Arthrobacter_sp_RIT_PI_e	0	0	0	2.18445e-06	0	8.95626e-05	1.39873e-05
s__Edwardsiella_ictaluri	0	0	0	2.15067e-06	0	8.81774e-05	1.3771e-05
s__Clostridium_cocleatum	0	0	0	1.99716e-06	0	8.18837e-05	1.27881e-05
s__Ottowia_sp_oral_taxon_894	0	0	0	1.86104e-06	0	7.63025e-05	1.19164e-05
s__Trichinella_pseudospiralis	0	0	0	0	0	0	0
s__Clostridium_celatum	0	0	0	0	0	0	0
s__Lactococcus_lactis	0	0	0	0	0	0	0
s__Klebsiella_aerogenes	0	0	0	0	0	0	0
s__Aggregatibacter_aphrophilus	0	0	0	0	0	0	0
s__Haemophilus_pittmaniae	0	0	0	0	0	0	0
s__Mixta_gaviniae	0	0	0	0	0	0	0
s__Pantoea_brenneri	0	0	0	0	0	0	0
s__Neisseria_perflava	0	0	0	0	0	0	0
s__Neisseria_meningitidis	0	0	0	0	0	0	0
s__Dyella_japonica	0	0	0	0	0	0	0
s__Cupriavidus_gilardii	0	0	0	0	0	0	0

## Sheet: species_summary_GMC_3
Species	Min,	1st Qu,	Median	Mean	3rd Qu,	Max,	Sd
s__Bifidobacterium_longum	0.799389	10.9664	19.1127	19.9159	26.9013	46.6114	12.9394
s__Prevotella_copri	0.000476179	0.0102101	0.7406	10.8758	21.0518	47.37	17.3845
s__Lactobacillus_ruminis	0	0.00103024	0.00669427	7.74964	5.97323	45.9573	15.0951
s__Bifidobacterium_breve	1.16267	4.30499	5.94229	7.00564	9.64393	13.805	4.46165
s__Akkermansia_muciniphila	0	0.000273911	0.0279723	6.9449	1.05556	34.7923	14.2515
s__Bifidobacterium_pseudocatenulatum	0.0140348	0.0489434	0.427032	6.89911	5.19163	33.5517	12.4736
s__Bifidobacterium_bifidum	0.0576209	0.181025	3.63418	6.0123	8.50207	22.9701	7.56005
s__Ruminococcus_gnavus	0.00198585	0.0743622	2.95013	5.33096	6.26708	19.0256	6.91732
s__Bacteroides_fragilis	0	0.00783059	0.0934068	3.16522	1.33132	17.4922	6.2567
s__Bifidobacterium_kashiwanohense	0.552722	1.41335	2.0415	2.89934	3.55004	8.95915	2.51552
s__Lactobacillus_mucosae	0	0.00190382	0.0237134	2.82194	0.47954	26.2204	8.22946
__Unknowns__	0.211664	0.398414	1.5683	2.34997	3.07853	6.75222	2.51773
s__Streptococcus_salivarius	0.00186949	0.0426329	0.107605	1.50359	1.85224	8.66003	2.69756
s__Escherichia_coli	0.0214362	0.23195	0.481136	1.02055	1.68742	3.26302	1.07513
s__Bifidobacterium_catenulatum	0.0724041	0.143916	0.549095	0.771521	1.39957	2.01457	0.751544
s__Rothia_mucilaginosa	0.000549849	0.0111498	0.117176	0.694106	0.202833	6.04795	1.88327
s__Bacteroides_ovatus	0	0.000366477	0.00343883	0.622642	0.181498	3.09966	1.24812
s__Actinomyces_odontolyticus	0.00126313	0.0145152	0.0613544	0.588508	0.129987	5.33892	1.66995
s__Flavonifractor_plautii	0.00032991	0.0221821	0.221034	0.588113	0.852475	2.01932	0.738869
s__Faecalibacterium_prausnitzii	0.000140348	0.000542104	0.000679734	0.548596	0.837652	2.31314	0.913102
s__Actinomyces_sp_HMSC035G02	0.00131964	0.00849924	0.0360148	0.545555	0.101146	5.04964	1.58326
s__Veillonella_seminalis	0	0.000362716	0.00090232	0.531325	0.0176315	5.23271	1.65196
s__Bacteroides_thetaiotaomicron	0	0.000511209	0.00348435	0.481411	0.304823	3.15189	1.00756
s__Bacteroides_dorei	0	0.000235774	0.00052025	0.452218	0.0402453	4.14882	1.3026
s__Blautia_wexlerae	0.000136955	0.00061184	0.00153274	0.433107	0.00602412	4.26156	1.34529
s__Streptococcus_thermophilus	0.000989729	0.00918224	0.033845	0.386929	0.531671	2.23352	0.694824
s__Klebsiella_quasipneumoniae	0.00488678	0.0129649	0.300495	0.377391	0.674099	1.12091	0.403986
s__Agathobaculum_butyriciproducens	0	2.69761e-05	0.000207129	0.307259	0.0893833	1.9538	0.657019
s__Ruthenibacterium_lactatiformans	0	0	0	0.291549	6.01744e-05	2.7425	0.862888
s__Eggerthella_lenta	0	0.000102717	0.00372923	0.280931	0.0544173	1.5931	0.577705
s__Actinomyces_sp_HPA0247	0.000659819	0.00847319	0.0347827	0.273793	0.0496915	2.40232	0.748988
s__Ruminococcus_torques	0	0.000174301	0.00052025	0.266544	0.00761573	2.60014	0.820095
s__Streptococcus_parasanguinis	0.00208943	0.0150745	0.0340857	0.264481	0.0891182	2.20519	0.683891
s__Streptococcus_peroris	0.000879759	0.011865	0.0213489	0.253954	0.219649	1.73591	0.532765
s__Megasphaera_elsdenii	9.53989e-05	0.00056217	0.000782268	0.249325	0.00135363	2.47405	0.781698
s__Klebsiella_pneumoniae	0.0019946	0.00778422	0.144809	0.227311	0.439181	0.609527	0.249508
s__Bifidobacterium_reuteri	0.00534031	0.108683	0.212885	0.210318	0.305546	0.482014	0.146035
s__Streptococcus_sp_HMSC067H01	0.00021994	0.0113531	0.0199177	0.206086	0.155068	1.43616	0.440962
s__Bacteroides_uniformis	0	0.00209324	0.00886591	0.205839	0.307898	0.847267	0.336363
s__Streptococcus_vestibularis	0	0.00231112	0.0183964	0.175969	0.20656	1.05617	0.328032
s__Prevotella_sp_AM42_24	0	0.000174301	0.0301713	0.144645	0.248312	0.650773	0.213202
s__Lactobacillus_fermentum	0	0	7.01738e-05	0.141603	0.000881254	1.41143	0.446172
s__Tyzzerella_nexilis	0.000205433	0.00287963	0.100985	0.133485	0.246917	0.398522	0.146673
s__Bifidobacterium_merycicum	0.006283	0.0241885	0.0538469	0.129027	0.11471	0.525494	0.172142
s__Lactobacillus_oris	0	9.52613e-05	0.00055565	0.127827	0.00136007	0.708931	0.27061
s__Clostridium_innocuum	0	3.42388e-05	0.00853015	0.121535	0.123868	0.653655	0.217498
s__Parabacteroides_merdae	0	0	0	0.121462	0.000221754	0.992798	0.31397
s__Parabacteroides_distasonis	0	0	0.000164955	0.115871	0.00342902	0.778764	0.260914
s__Clostridium_symbiosum	0	0	0	0.1156	7.72938e-05	1.09987	0.346284
s__Bifidobacterium_saguini	0.00331467	0.0266233	0.0590737	0.108585	0.118777	0.415942	0.12879
s__Veillonella_atypica	0.000280695	0.00528679	0.0870411	0.106923	0.134201	0.435262	0.133048
s__Bifidobacterium_angulatum	0	0.00685168	0.0448247	0.104702	0.12161	0.564771	0.170225
s__Bacteroides_xylanisolvens	0	0.000222552	0.00213818	0.104667	0.0417387	0.581525	0.208456
s__Streptococcus_sp_F0442	0.000439879	0.00625597	0.0135736	0.0992999	0.0734925	0.685936	0.210496
s__Dorea_formicigenerans	0	8.71505e-05	0.00974236	0.0911576	0.16325	0.336918	0.13857
s__Hungatella_hathewayi	0	0	3.42388e-05	0.0897855	0.0659616	0.661669	0.20731
s__Megamonas_funiformis	0	5.95224e-05	0.00172573	0.0839488	0.034228	0.731996	0.228501
s__Flavobacterium_sp_Kopri_42	0.000552445	0.0398569	0.0603463	0.0807882	0.134409	0.190505	0.0641965
s__Haemophilus_sp_HMSC71H05	0	4.01163e-05	0.00850967	0.0797518	0.085568	0.468798	0.146365
s__Bacteroides_sp_D2	0	5.95224e-05	0.000311542	0.0777934	0.02813	0.444649	0.158101
s__Megasphaera_sp_BV3C16_1	0	0	0.000421043	0.0753626	0.00231881	0.738713	0.233096
s__Veillonella_sp_CAG_933	0	0.000241669	0.000780456	0.0721585	0.00752966	0.455032	0.155829
s__Anaerotruncus_sp_G3_2012	0	0	0.00163468	0.0659383	0.0260187	0.476024	0.150766
s__Bifidobacterium_stellenboschense	0.0147319	0.0185805	0.0392997	0.0646099	0.0870168	0.205912	0.0634427
s__Actinomyces_graevenitzii	0	0.00196016	0.00719481	0.0640527	0.0814986	0.381896	0.120788
s__Enterobacter_cloacae_complex	0	0.000206589	0.00552947	0.0608494	0.0709644	0.381896	0.118907
s__Haemophilus_parainfluenzae	0	0.000108421	0.00773547	0.0581974	0.0548276	0.380467	0.116872
s__Corynebacterium_kutscheri	0	0.00100741	0.00260824	0.0569504	0.00786449	0.529273	0.16605
s__Streptococcus_gallolyticus	0	8.09282e-05	0.00206624	0.0542769	0.0151592	0.38977	0.124091
s__Bacteroides_caccae	0	1.71194e-05	0.000214265	0.0540738	0.00245679	0.522613	0.16468
s__Klebsiella_variicola	0.00505614	0.0417791	0.0467186	0.0498925	0.0561448	0.104045	0.0287949
s__Streptococcus_lutetiensis	0	0.000135913	0.0169072	0.0490991	0.0571983	0.201673	0.0720168
s__Actinomyces_sp_oral_taxon_181	0.000842085	0.00337738	0.00547774	0.0464264	0.0160336	0.393324	0.122076
s__Klebsiella_grimontii	6.84777e-05	0.00193678	0.00928017	0.044831	0.0458195	0.218722	0.0728601
s__Eubacterium_ventriosum	0	1.71194e-05	0.000250638	0.0446801	0.0672658	0.260938	0.0845454
s__Blautia_sp_N6H1_15	0	0	0	0.0442258	6.01744e-05	0.415108	0.130592
s__Veillonella_sp_T11011_6	0	0.00996765	0.020106	0.042658	0.0750042	0.116086	0.0457267
s__Bacteroides_vulgatus	0	0.000207977	0.000568951	0.041919	0.00201058	0.382148	0.119937
s__Streptococcus_pasteurianus	0	0.000116015	0.00182124	0.0412556	0.00730433	0.302236	0.0962387
s__Bifidobacterium_hapali	0	0.00160478	0.0198042	0.0393853	0.0619527	0.124208	0.0493182
s__Bifidobacterium_biavatii	0.0156526	0.0272794	0.0357663	0.0392202	0.0516458	0.0732614	0.0177209
s__Erysipelatoclostridium_ramosum	0	0.000101223	0.00733115	0.0384266	0.0230999	0.213327	0.0706258
s__Sphingobium_czechense	0	1.71194e-05	0.000520208	0.0384008	0.00235599	0.371515	0.117068
s__Escherichia_fergusonii	0.00103485	0.00763102	0.0197326	0.03839	0.0713076	0.103807	0.0396852
s__Roseburia_faecis	0	0	0	0.0382167	0.00320354	0.344413	0.108089
s__Asaia_platycodi	0.0125314	0.0163236	0.0300852	0.0373081	0.0322022	0.144282	0.0387755
s__Enterococcus_avium	0.000897571	0.0018989	0.00741456	0.037188	0.0410719	0.182574	0.0591464
s__Enterococcus_raffinosus	0	0.000212029	0.00141092	0.0356695	0.00953038	0.323929	0.101384
s__Veillonella_infantium	0.000140348	0.00163563	0.018211	0.0329858	0.0619709	0.0958407	0.0360268
s__Fusobacterium_mortiferum	0	0	0	0.0328965	0.00123686	0.324123	0.102331
s__Streptococcus_infantarius	0	7.83343e-05	0.0054001	0.032586	0.0661622	0.119707	0.0433066
s__Dorea_longicatena	0	0	8.41039e-05	0.0324622	0.0144914	0.241712	0.0762098
s__Bifidobacterium_pullorum	0.00977355	0.0145515	0.020849	0.0315627	0.0447362	0.0721386	0.0230937
s__Cronobacter_dublinensis	0.00280888	0.00847808	0.0154971	0.0314343	0.0549882	0.0826171	0.0298975
s__Prevotella_melaninogenica	0	1.71194e-05	0.000270755	0.0303596	0.0434288	0.12566	0.0460873
s__Bifidobacterium_scardovii	0.00486534	0.00975881	0.0164109	0.0298991	0.0449338	0.0923764	0.0299693
s__Actinomyces_sp_oral_taxon_180	0	0.00108801	0.00435507	0.0290123	0.00698248	0.257613	0.0803743
s__Prevotella_marshii	0	0	5.39522e-05	0.028893	0.00020606	0.226416	0.072086
s__Prevotella_sp_oral_taxon_299	0	0	0	0.0272062	0.00847219	0.220057	0.0689632
s__Gemmiger_formicilis	0	0	0	0.0268772	0.000565802	0.263516	0.0831571
s__Weissella_confusa	0	0.00050228	0.0018821	0.0267112	0.0184817	0.183612	0.0571201
s__Blautia_coccoides	0	0	0	0.0265127	0	0.264797	0.0837247
s__Megasphaera_micronuciformis	0	0.00303406	0.00700068	0.0255533	0.0144634	0.182307	0.0555935
s__Bilophila_wadsworthia	0	0	0	0.0246844	0.0261406	0.119328	0.0446372
s__Eubacterium_limosum	0	0	3.42388e-05	0.0239415	0.0115018	0.12436	0.0469848
s__Megasphaera_sp_DISK_18	0	0.000418626	0.000996481	0.0233964	0.00638288	0.210709	0.0659129
s__Bacteroides_finegoldii	0	1.71194e-05	0.00120793	0.0232111	0.0310116	0.105105	0.0385947
s__Desulfovibrio_piger	0	0	0	0.0230807	0	0.230738	0.0729634
s__Bifidobacterium_eulemuris	0.00276223	0.0104391	0.0165103	0.0219397	0.0271561	0.0544548	0.0180895
s__Veillonella_parvula	0.000280695	0.00472102	0.0178954	0.0217789	0.0261742	0.0845668	0.0247104
s__Bacteroides_caecimuris	0	0	0.000250317	0.020716	0.00674022	0.100371	0.0411925
s__Lactobacillus_gastricus	0	0	0	0.0206011	0.000138369	0.204631	0.0646623
s__Actinomyces_sp_ICM47	0.00010997	0.000908886	0.00173491	0.0205234	0.011399	0.0966644	0.0375528
s__Bacteroides_coprophilus	0	0	0	0.0203095	0.000105261	0.185806	0.0583982
s__Eubacterium_hallii	0	0	0	0.0202957	0.0125267	0.160402	0.0500578
s__Megasphaera_sp_MJR8396C	0	0.000449158	0.0160214	0.0198285	0.0346063	0.0619371	0.0213597
s__Megasphaera_stantonii	0	0	0.000192963	0.0195994	0.000395262	0.194093	0.0613112
s__Firmicutes_bacterium_ASF500	0	0.000535969	0.00720132	0.0195261	0.0229101	0.106013	0.0324139
s__Prevotella_stercorea	0	0	0.000631564	0.0192232	0.0232554	0.0812799	0.0320834
s__Bacteroides_nordii	0	0	0	0.0189044	0.00513387	0.132184	0.0426897
s__Kocuria_kristinae	0	9.64817e-05	0.00012243	0.018393	0.000256558	0.182615	0.0577017
s__Lactobacillus_vaginalis	0	0	0.000102717	0.0178913	0.0122436	0.102822	0.0352083
s__Lactobacillus_salivarius	0	0	0	0.0176668	0	0.176531	0.0558194
s__Megamonas_hypermegale	0	0	0.000845101	0.0173848	0.0068013	0.152924	0.0477506
s__Xenorhabdus_kozodoii	0.00162178	0.00641163	0.0118719	0.0166453	0.0208117	0.0483322	0.0151198
s__Streptomyces_sp_C	0.00314816	0.00709442	0.0151982	0.0156967	0.0212172	0.0378938	0.0109784
s__Streptococcus_mitis	0.000736594	0.00658961	0.013739	0.0150418	0.0176527	0.0390467	0.0117923
s__Bifidobacterium_callitrichos	0.00294638	0.00982852	0.0119057	0.0150391	0.0224263	0.0310168	0.00928268
s__Streptococcus_oralis	0.00010997	0.000680295	0.0030292	0.0146335	0.0197457	0.0802362	0.0247019
s__Streptococcus_australis	0	0.000855957	0.0031811	0.014499	0.0206775	0.0743614	0.0236767
s__Streptococcus_sp_oral_taxon_058	0	0.00118307	0.00267887	0.0144092	0.0199805	0.0738078	0.0235729
s__Haemophilus_sp_C1	0	0	0.000553738	0.0141715	0.00302062	0.108569	0.0341244
s__Kosakonia_sp_S29	0.000953989	0.00462681	0.011022	0.0141266	0.0201686	0.0419038	0.0127436
s__Salmonella_enterica	0.000443507	0.00315082	0.0120804	0.0137855	0.0237274	0.0297612	0.0113952
s__Streptococcus_equinus	0	0	0.00236419	0.0136814	0.0287424	0.0457326	0.0173904
s__Streptococcus_sp_DD10	8.02325e-05	0.000116716	0.000235746	0.0134698	0.0065774	0.110235	0.0343174
s__Roseburia_sp_CAG_471	0	2.00581e-05	0.000169904	0.0132052	0.000706948	0.128904	0.0406557
s__Streptococcus_cristatus	0	0.000252072	0.000469265	0.0131174	0.00302094	0.120637	0.0378098
s__Pseudoflavonifractor_capillosus	0	0.00116615	0.00141238	0.0125524	0.0221038	0.0511338	0.0181481
s__Bacteroides_sartorii	0	0	3.42388e-05	0.0125141	0.0108492	0.0769789	0.0250648
s__Prevotella_sp_P3_122	0	0	0	0.0115186	0.0126905	0.0532559	0.0193911
s__Bifidobacterium_callitrichidarum	0.000736594	0.00691552	0.0108941	0.0114832	0.0176505	0.0207714	0.00696982
s__Bifidobacterium_adolescentis	0	0.000464764	0.00187269	0.011394	0.00618102	0.0882071	0.0272283
s__Veillonella_dispar	0	0.00130467	0.00717047	0.0113759	0.020929	0.0314278	0.0116474
s__Clostridium_saccharolyticum	0	0	0.000349103	0.0113441	0.00150727	0.0972608	0.0304552
s__Haemophilus_haemolyticus	0	0	0.000147836	0.0110659	0.00276716	0.0973786	0.030462
s__Enterococcus_faecium	0	0.000185811	0.00100151	0.0110567	0.00714264	0.0778929	0.0242696
s__Bifidobacterium_myosotis	0.000368297	0.00563681	0.00636505	0.0108331	0.0181781	0.0242801	0.0083724
s__Lactobacillus_antri	0	0	0	0.0106526	0	0.0587239	0.0226046
s__Clostridium_acetireducens	0.000821732	0.00748106	0.00943511	0.0106191	0.0116967	0.028543	0.00811447
s__Streptococcus_sp_M334	0.000879759	0.00260702	0.00696132	0.0104775	0.00943213	0.0469036	0.0136318
s__Bacteroides_coprocola	0	0.000164783	0.000694325	0.00996587	0.00897775	0.0467756	0.0165501
s__Brenneria_sp_EniD312	0	7.88507e-05	0.000446268	0.00973984	0.0112871	0.0638794	0.0198463
s__Blautia_obeum	0	0	0.000203547	0.00965639	0.00927864	0.0627353	0.0198844
s__Bifidobacterium_scaligerum	0	0.000239752	0.000723984	0.00934632	0.00401675	0.0554749	0.0185565
s__Citrobacter_koseri	0.000591343	0.00214861	0.00690587	0.0092146	0.0142462	0.0235709	0.00850651
s__Clostridium_bolteae	0	0	0	0.00903298	0.00102612	0.083843	0.0263315
s__Leuconostoc_garlicum	0	0	7.43551e-05	0.00897849	0.00510238	0.0681523	0.0213325
s__Bifidobacterium_boum	0	0	0	0.00858046	7.47976e-05	0.0855969	0.0270609
s__Enterococcus_gallinarum	0	0	0	0.00794681	0.00909499	0.052981	0.0167106
s__Pantoea_sp_PSNIH6	0.000753254	0.00157573	0.00191492	0.00780499	0.00756132	0.0388086	0.0119904
s__Bifidobacterium_saeculare	0.000552445	0.00207334	0.00292287	0.00777838	0.00918799	0.0356284	0.0106421
s__Corynebacterium_resistens	0	2.49325e-05	0.000388533	0.00759194	0.00721717	0.049683	0.0155989
s__Veillonella_rogosae	0.000140348	0.00147689	0.00481241	0.00733549	0.0127226	0.0192187	0.0071251
s__Butyribacterium_methylotrophicum	0	0	0	0.00684854	0.00839875	0.0287233	0.0119829
s__Clostridium_clostridioforme	0	0	0	0.00675735	0.00647388	0.0355005	0.0118263
s__Bacteroides_sp_CAG_598	0	0	0.000144092	0.00674398	0.000318981	0.0582488	0.0182788
s__Bifidobacterium_imperatoris	0	0.000340806	0.00148748	0.00658051	0.00442523	0.033882	0.0112369
s__Firmicutes_bacterium_CAG_646	0	0	0.00010997	0.00635917	0.0071693	0.0433826	0.0135454
s__Peptostreptococcus_anaerobius	0	0	9.51012e-05	0.00624296	0.00247545	0.0464054	0.0146084
s__Candidatus_Erwinia_dacicola	0	0.000964452	0.00594961	0.00622569	0.00857313	0.0206097	0.00643956
s__Bifidobacterium_ruminantium	0	0.00020906	0.000430409	0.00613102	0.00481554	0.0405604	0.0125758
s__Enterococcus_faecalis	0	2.49325e-05	0.00156533	0.00596989	0.0099142	0.0272791	0.00877333
s__Bifidobacterium_gallinarum	0.00142854	0.00314279	0.00540666	0.00581015	0.00648428	0.0122067	0.00370067
s__Photorhabdus_namnaonensis	0	0	0.00121366	0.00574355	0.00868805	0.0282099	0.00929307
s__Bacteroides_sp_CAG_633	0	0	0.000144092	0.00553923	0.000456445	0.0487167	0.0152659
s__Bacteroides_pectinophilus	0	0	0	0.00549293	0.00247613	0.0364614	0.0116979
s__Bacteroides_massiliensis	0	0	0	0.0054829	0.00165734	0.0295256	0.0111022
s__Enterobacter_sp_638	0.000190798	0.000689116	0.00168657	0.00534878	0.0051011	0.0278064	0.00858508
s__Bifidobacterium_vansinderenii	0	0.000308053	0.000725431	0.00519612	0.00194602	0.0433674	0.0134414
s__Streptococcus_sp_HMSC034E03	0.00010997	0.000592415	0.000892991	0.00509245	0.00126911	0.039999	0.0123383
s__Streptococcus_sp_SK643	0	0.000782089	0.00269864	0.0049342	0.0046536	0.0254756	0.00762389
s__Clostridiales_bacterium_1_7_47FAA	0	0	0.000516295	0.00493142	0.00562206	0.0263148	0.00863928
s__Bifidobacterium_moukalabense	0	0.000171051	0.00063701	0.00481463	0.0073295	0.0240627	0.00777729
s__Lactobacillus_saerimneri	0	0	0	0.00469036	0	0.0469036	0.0148322
s__Allisonella_histaminiformans	0	0	0	0.00461892	0	0.0366456	0.0116459
s__Bifidobacterium_margollesii	0.000552445	0.00205262	0.0044977	0.00457665	0.00678491	0.00981929	0.00303628
s__Ochrobactrum_sp_POC9	0	0.000753027	0.00129878	0.00434149	0.00484712	0.0245232	0.00746362
s__Streptococcus_macedonicus	0	0	0.00141148	0.0042962	0.00645113	0.0216662	0.00689729
s__Alcanivorax_sp_N3_2A	0.00224556	0.00304041	0.00423305	0.00422131	0.00451973	0.00857122	0.00176392
s__Hungatella_effluvii	0	0	0	0.00412562	0.0048339	0.0237389	0.00787021
s__Bacteroides_plebeius	0	0	5.49849e-05	0.00411617	0.000139499	0.0404752	0.0127757
s__Enterobacter_sp_10_1	9.53989e-05	0.00115268	0.00192955	0.00411383	0.0043307	0.0135711	0.00491604
s__Streptococcus_sp_HMSC071D03	0.00010997	0.00049031	0.00138336	0.00406648	0.00284776	0.0233328	0.00714165
s__Streptococcus_pneumoniae	0	0.00125639	0.00369229	0.00402782	0.00527455	0.00999976	0.00340749
s__Parabacteroides_johnsonii	0	0	0	0.00401666	0	0.0335372	0.0105796
s__Aggregatibacter_sp_oral_taxon_458	0	0	0	0.00391592	0.0020224	0.0333325	0.0103821
s__Bifidobacterium_animalis	0.000190798	0.00145423	0.00233955	0.00373271	0.00346248	0.014843	0.00435642
s__Escherichia_sp_ESNIH1	0	0.000726043	0.00228676	0.00361416	0.00498492	0.0137038	0.00417775
s__Actinomyces_turicensis	0	0	0	0.00360765	0.000690557	0.0288976	0.00909781
s__Bifidobacterium_dentium	9.53989e-05	0.00086312	0.00311499	0.0035739	0.00476355	0.0123506	0.0036174
s__Corynebacterium_amycolatum	0	5.49849e-05	0.000438671	0.00356209	0.000936636	0.0298628	0.00928486
s__Holdemania_filiformis	0	0	9.53989e-05	0.00354806	0.00244746	0.0215809	0.00708933
s__Oscillibacter_sp_CAG_241	0	2.49325e-05	0.00120106	0.00335165	0.00153897	0.0195197	0.0062129
s__Ruminococcus_lactaris	0	0	0	0.00334008	0.000105261	0.0325239	0.0102567
s__Anaerotruncus_colihominis	0	0	0	0.00333309	0	0.0333309	0.0105401
s__Clostridioides_difficile	0	0	0	0.00330825	0.00304015	0.023107	0.00726125
s__Ruminococcaceae_bacterium_D16	0.000714269	0.00262959	0.00317926	0.00328501	0.00352922	0.0064186	0.00150543
s__Weissella_cibaria	0	0	0.000141939	0.00319912	0.00551947	0.0161141	0.00535087
s__Neisseria_subflava	0	0	7.39179e-05	0.00308179	0.00420419	0.0128568	0.00476322
s__Bifidobacterium_subtile	0	0	0.000130098	0.00297028	0.00333412	0.0170509	0.00549332
s__Coprococcus_comes	0	2.49325e-05	0.000149351	0.00292607	0.00294079	0.0150035	0.00519763
s__Fusicatenibacter_saccharivorans	0	0	5.39522e-05	0.00284122	0.00283557	0.0185337	0.00583458
s__Haemophilus_aegyptius	0	0	0.000461664	0.00279441	0.00343094	0.0161901	0.00512124
s__Bacteroides_sp_CAG_661	0	0	0.000977269	0.00274734	0.00364797	0.0098686	0.0039564
s__Lactobacillus_equi	0	0	0	0.00271505	0.000367668	0.0252375	0.00792316
s__Bacteroides_faecis	0	0	0	0.00269471	0.00307262	0.0138111	0.00470152
s__Negativicoccus_succinicivorans	0	0.000276455	0.0013459	0.00258193	0.00470832	0.00714269	0.00272645
s__Lactobacillus_paragasseri	0	0	0	0.00255043	9.95968e-05	0.0251417	0.00793802
s__Nonomuraea_maritima	0.000215809	0.000395471	0.00123049	0.00254447	0.00421546	0.00761887	0.00269918
s__Haemophilus_paraphrohaemolyticus	0	0	7.39179e-05	0.00249703	0.0021909	0.0166663	0.00516443
s__Streptococcus_sinensis	0	0.000197335	0.000412552	0.00242347	0.000714536	0.0207138	0.00643194
s__Clostridium_sp_MSTE9	0	0	0.000833313	0.00226084	0.0036758	0.00895606	0.00312606
s__Veillonella_denticariosi	0	0.000727805	0.00264958	0.00220539	0.00320646	0.00473075	0.00156801
s__Lactobacillus_rapi	0	0.000443171	0.00096253	0.00219116	0.00327365	0.00747976	0.00259121
s__Eremococcus_coleocola	0	0.000416054	0.00179804	0.0021627	0.0023689	0.0069046	0.00232492
s__Eubacterium_callanderi	0	0	0	0.00207363	0.00336834	0.00994884	0.00358692
s__Xenorhabdus_bovienii	0	0.00116716	0.00155726	0.00206112	0.00300752	0.00491216	0.0016809
s__Lactobacillus_gasseri	0	0	0	0.00201776	0.000130209	0.0197465	0.00622964
s__Cronobacter_universalis	0	0	0	0.00200838	0.000898692	0.0115458	0.00401779
s__Enterococcus_casseliflavus	0	0	0	0.00197146	0.00110073	0.0142854	0.00445826
s__Prevotella_sp_885	0	0	0	0.0018981	0.00333961	0.00729807	0.00270784
s__Neisseria_flavescens	0	0	0	0.00188675	0.000537803	0.0106711	0.00384734
s__Micrococcus_luteus	0	0	0	0.001855	7.15492e-05	0.0177403	0.00558597
s__Kluyvera_cryocrescens	0	0.000362504	0.00143343	0.00184894	0.00227584	0.00679797	0.00207333
s__Pseudomonas_sp_2822_17	0	0	0	0.00179698	0.00205433	0.0090474	0.00325405
s__Citrobacter_farmeri	0	0	0	0.00174617	0.000674918	0.00912259	0.00346001
s__Raoultella_sp_T31	0	0	0.000247566	0.00169256	0.00226492	0.0064369	0.00250403
s__Bifidobacterium_thermophilum	0.000295672	0.000492015	0.000732817	0.00166485	0.00285767	0.00519286	0.00175802
s__Prevotella_bryantii	0	0	0	0.00157441	0	0.0121538	0.00388469
s__Parvimonas_sp_oral_taxon_110	0	0	0	0.00157226	6.01744e-05	0.0154582	0.00487938
s__Klebsiella_michiganensis	0	0.000776399	0.00120764	0.00154459	0.00226257	0.00405127	0.00129539
s__Stomatobaculum_longum	0	0	0	0.00151209	0	0.00920742	0.00328094
s__Rhodococcus_sp_RD6_2	0	0.000451675	0.00102334	0.00150992	0.00254058	0.00395892	0.00153435
s__Prevotella_dentalis	0	0	0	0.00147498	0	0.00857448	0.00316053
s__Firmicutes_bacterium_CAG_83	0	0	0	0.00144541	0.00012911	0.013627	0.0042841
s__Xanthomonas_perforans	0	5.39522e-05	0.0010365	0.00143348	0.00200042	0.00515616	0.00169611
s__Lactococcus_garvieae	0	0.00018947	0.000430409	0.00141534	0.00144152	0.00738078	0.00227434
s__Odoribacter_laneus	0	0	0	0.00141523	0	0.0140444	0.00443757
s__Micrococcus_aloeverae	0	0	0	0.00140496	7.15492e-05	0.0137487	0.00433769
s__Firmicutes_bacterium_CAG_110	0	0	0	0.00140347	0.000161856	0.0116014	0.00364933
s__Bifidobacterium_italicum	9.97301e-05	0.00100994	0.00138651	0.00136928	0.00165618	0.00288837	0.000717112
s__Flavonifractor_sp_An10	0	0	0.000437958	0.00134078	0.00229584	0.0050715	0.00173913
s__Leuconostoc_lactis	0	0	0	0.00133327	0.000526303	0.0100528	0.00316969
s__Actinomyces_sp_S6_Spd3	0	0.000188826	0.000405902	0.00129605	0.00097623	0.00857122	0.00259618
s__Bifidobacterium_gallicum	0	7.14164e-05	0.000189219	0.00128692	0.00265295	0.00458291	0.00183258
s__Streptococcus_sp_oral_taxon_056	0	0	4.01163e-05	0.00124528	0.000251607	0.00880931	0.00282841
s__Parabacteroides_chinchillae	0	0	0	0.00122984	8.09282e-05	0.00994402	0.00314142
s__Morganella_morganii	0	0	0	0.00122805	0.00015817	0.00780786	0.00265898
s__Rikenella_microfusus	0	0	0	0.00119697	0	0.0119697	0.00378514
s__Clostridium_aldenense	0	0	0	0.00113888	0	0.00733749	0.00252281
s__Streptomyces_gancidicus	0	0.00039238	0.000798413	0.00111765	0.00188778	0.0029473	0.00101075
s__Klebsiella_oxytoca	0	0	0.000567656	0.00106196	0.00199615	0.00325239	0.00120984
s__Atopobium_parvulum	0	0.000133836	0.000530055	0.0010161	0.00103368	0.00515154	0.00155042
s__Cedecea_davisae	0	0	0	0.00101528	6.01744e-05	0.00996467	0.00314475
s__Bifidobacterium_magnum	0	0	0.000119045	0.00101124	0.000412863	0.00561102	0.00193952
s__Streptococcus_pseudopneumoniae	0	2.00581e-05	0.000125159	0.00100734	0.000201774	0.0090474	0.00282675
s__Streptococcus_sp_HMSC070B10	0	0.000294093	0.00107003	0.000997685	0.00157015	0.0020697	0.000752243
s__Lactococcus_lactis	0	0	0	0.000992691	0.000149595	0.00916582	0.00287737
s__Corynebacterium_xerosis	0	0	0	0.000988036	6.01744e-05	0.00960933	0.00302985
s__Streptococcus_infantis	0	0.000111665	0.000355343	0.000955885	0.000888987	0.00476179	0.00147798
s__Lactobacillus_gigeriorum	0	0	0	0.000926533	0.000205543	0.00835771	0.00261726
s__Streptococcus_sp_HPH0090	0	0	8.19383e-05	0.000922804	0.000301155	0.00785696	0.00244772
s__Lactobacillus_coleohominis	0	0	0	0.000910471	0.000105261	0.00841654	0.00264298
s__Varibaculum_cambriense	0	0	0	0.000877007	0.000589404	0.00523797	0.00174227
s__Prevotella_sp_CAG_1320	0	0	9.97301e-05	0.000873139	0.000284821	0.00515616	0.00173374
s__Brenneria_salicis	0	0	0.000120039	0.000872238	0.00139356	0.00410036	0.00140759
s__Intestinibacter_bartlettii	0	0	0	0.000863011	0.000138111	0.00681977	0.00215354
s__Kluyvera_ascorbata	0	0.000211576	0.000805937	0.000862913	0.00136707	0.00224651	0.000727951
s__Citrobacter_freundii	0	0	0.000239133	0.000835813	0.0007794	0.00323713	0.00129097
s__Streptococcus_sp_NLAE_zl_C503	0	0.000192064	0.000488997	0.000805278	0.000669402	0.00428561	0.00126219
s__Blautia_sp_CAG_257	0	5.95224e-05	0.000364852	0.000758581	0.00063099	0.00386712	0.00118263
s__Avibacterium_paragallinarum	0	0	0.000147836	0.000748798	0.000889622	0.00309516	0.0011579
s__Lactobacillus_ultunensis	0	0	0	0.000712168	0	0.00712168	0.00225207
s__Ruminococcaceae_bacterium_D5	0	0	0	0.000678687	0.000889703	0.00384373	0.0012124
s__Megamonas_rupellensis	0	0	0	0.000673153	0.000705482	0.00419755	0.0013264
s__Actinomyces_viscosus	0	0.000292186	0.000678065	0.000667865	0.00105671	0.00133052	0.000477294
s__Aspergillus_lentulus	0	3.6959e-05	0.000172307	0.000660573	0.000369364	0.00305277	0.00110272
s__Bacteroidales_bacterium_KA00344	0	0	0	0.000646056	6.01744e-05	0.00386712	0.00137854
s__Roseburia_sp_CAG_182	0	0	0	0.000619049	0.000495139	0.00349882	0.0011632
s__Micrococcus_lylae	0	0	0	0.000592751	0	0.00517425	0.00162709
s__Enterobacter_mori	0	0	0	0.000591609	0.000603457	0.00380943	0.00120428
s__Bifidobacterium_simiarum	0.00023809	0.000289445	0.000486744	0.000587691	0.000832221	0.00120967	0.000353496
s__Bifidobacterium_minimum	0	0.000217896	0.00062478	0.000564937	0.000846713	0.00119045	0.000402851
s__Propionimicrobium_lymphophilum	0	0	0.000338634	0.000551847	0.000586887	0.00280551	0.00085211
s__Neisseria_polysaccharea	0	0	7.01738e-05	0.000546053	0.000451293	0.00319136	0.00103229
s__Flavonifractor_sp_An306	0	0	4.98651e-05	0.000534864	0.000508371	0.00239393	0.000927099
s__Bifidobacterium_lemurum	0	2.38497e-05	0.000389408	0.000522814	0.000697558	0.00210521	0.000654434
s__Bifidobacterium_choerinum	0	8.40241e-05	0.000252626	0.00050786	0.000462395	0.00177403	0.000676808
s__Neisseria_macacae	0	0	0	0.000496449	0.000468623	0.00309163	0.000967516
s__Phascolarctobacterium_sp_CAG_266	0	0.000152651	0.000376274	0.000493535	0.000731013	0.00147836	0.00044411
s__Streptococcus_canis	0	0	0	0.000491432	0	0.00380943	0.00121644
s__Prevotella_sp_CAG_755	0	3.50869e-05	0.000390293	0.00048883	0.000737348	0.00165734	0.000527341
s__Prevotella_sp_CAG_1124	0	0	0	0.000482741	0.000276223	0.00309516	0.00101356
s__Streptococcus_sp_A12	0	0	0	0.000480339	6.01744e-05	0.0045237	0.00142216
s__Haemophilus_pittmaniae	0	0	0	0.000479142	0.000138111	0.00380943	0.00119659
s__Parasutterella_excrementihominis	0	0	0	0.000478786	0	0.00478786	0.00151405
s__Citrobacter_youngae	0	0	0	0.000474298	0.000332631	0.00237389	0.000900022
s__Escherichia_marmotae	0	2.38497e-05	0.000135217	0.000473732	0.000682922	0.00166663	0.000673172
s__Kluyvera_georgiana	0	0	7.01738e-05	0.000472831	0.000609352	0.00216628	0.000771951
s__Corynebacterium_maris	0	0.000174301	0.00036837	0.000472627	0.000712777	0.00140348	0.000425884
s__Finegoldia_magna	0	0	0.000107904	0.000472524	0.00037479	0.00333325	0.00102212
s__Bacteroides_helcogenes	0	0	0	0.000471155	0.000315782	0.00336977	0.00106252
s__Faecalicatena_contorta	0	0	0	0.000449603	0.000646311	0.00184148	0.00071381
s__Neisseria_perflava	0	0	0	0.000448434	0	0.00418867	0.00131746
s__Pseudoscardovia_suis	0	2.49325e-05	0.00034368	0.000445396	0.000674139	0.00120967	0.000463034
s__Pantoea_sesami	0	7.14164e-05	0.000120039	0.000425643	0.000276739	0.0023809	0.000743611
s__Bifidobacterium_tsurumiense	0	0	0	0.000399957	0	0.00215809	0.000846479
s__Prevotella_colorans	0	0	0	0.000397582	0	0.00349882	0.00109993
s__Streptomyces_malaysiensis	0	0.000126965	0.000221761	0.000396385	0.000471923	0.00154382	0.00045097
s__Dickeya_chrysanthemi	0	8.76669e-05	0.000142396	0.000384579	0.000533379	0.00126313	0.000456058
s__Propionibacterium_australiense	0	1.71194e-05	0.000141939	0.000377659	0.000346371	0.0023809	0.000720476
s__Escherichia_albertii	0	2.49325e-05	0.000272859	0.00037683	0.000499931	0.00166663	0.000501174
s__Mogibacterium_diversum	0	0	0.000184148	0.000369287	0.000623874	0.00119045	0.000460469
s__Trichinella_pseudospiralis	0	0	0	0.000362823	0.00030815	0.00261899	0.000821215
s__Cupriavidus_oxalaticus	0	9.64817e-05	0.000134185	0.00036023	0.000229925	0.00236537	0.000711922
s__Sulfurihydrogenibium_azorense	0	0.000119436	0.000240078	0.00035778	0.00049277	0.00118695	0.000369067
s__Lachnospiraceae_bacterium_COE1	0	0	0	0.000355791	0.000238873	0.00190472	0.000676249
s__Campylobacter_jejuni	0	0	0	0.000346186	0.000226267	0.00229379	0.000722843
s__Anaeromassilibacillus_sp_An200	0	0	0	0.000345803	0.000138111	0.00184535	0.000689939
s__Lactobacillus_concavus	0	0	0	0.000343436	0	0.00343436	0.00108604
s__Streptococcus_mutans	0	4.98651e-05	0.000322322	0.000337579	0.000378271	0.00119045	0.000358405
s__Persephonella_marina	0	0	0.000174301	0.000334495	0.000431052	0.00152638	0.000480981
s__Bacteroides_sp_CAG_443	0	0	0	0.000328693	0	0.00304884	0.000958686
s__Enterococcus_hirae	0	0	0	0.000323128	0.000127996	0.00182452	0.000643641
s__Anaeroglobus_geminatus	0	0	0.000121617	0.000322326	0.000611968	0.00112278	0.000425678
s__Serratia_proteamaculans	0	0	0.000190202	0.000316312	0.000442731	0.00140276	0.000434671
s__Streptococcus_hyointestinalis	0	0	0	0.000315953	0.000224393	0.00190798	0.000635839
s__Acutalibacter_muris	0	0.000160246	0.000290239	0.000315439	0.000466062	0.00075533	0.000247539
s__Campylobacter_coli	0	0	0	0.000291384	7.15492e-05	0.00261899	0.000820496
s__Clostridium_disporicum	0	0	0	0.000289002	6.01744e-05	0.00261899	0.000821023
s__Klebsiella_sp_RIT_PI_d	0	0	0	0.000282396	0.000235508	0.00194228	0.000601716
s__Anaerostipes_hadrus	0	0	0	0.000281617	0.000265506	0.0019946	0.000616037
s__Mitsuokella_jalaludinii	0	0	0	0.000276804	0	0.00147319	0.000585066
s__Clostridium_sp_CAG_242	0	0	0	0.000271789	0.000110877	0.00238591	0.000746073
s__Bacteroides_sp_CAG_462	0	0	4.76995e-05	0.000270994	0.00029265	0.00128904	0.000437753
s__Erwinia_billingiae	0	0.000116716	0.000194267	0.000264573	0.000357151	0.000842085	0.000255373
s__Micromonospora_marina	0	0	0	0.000261899	0	0.00261899	0.000828196
s__Prevotella_sp_F0091	0	0	0	0.000257808	0	0.00257808	0.00081526
s__Actinokineospora_spheciospongiae	0	2.69761e-05	0.000123463	0.000256118	0.000298311	0.00119045	0.000358687
s__Bacteroides_stercorirosoris	0	0	0	0.000255008	0.000205433	0.00153958	0.000509641
s__Thermoanaerobacterales_bacterium_50_218	0	0.000116716	0.000218775	0.000252222	0.000336397	0.000701738	0.000203461
s__Eubacterium_eligens	0	0	0	0.000236537	0	0.00236537	0.000747997
s__Bifidobacterium_primatium	0	0	8.02325e-05	0.000236095	0.000260418	0.00126313	0.000392135
s__Bifidobacterium_asteroides	0	0	9.53989e-05	0.000226811	0.000218907	0.00140348	0.00042731
s__Eubacterium_plexicaudatum	0	0	0	0.000226707	0.00052389	0.000698111	0.00029762
s__Eubacterium_infirmum	0	0	0	0.000218973	0	0.00209433	0.000659616
s__Paraburkholderia_ribeironis	0	0	0.000153682	0.000218636	0.000366429	0.000736594	0.000249017
s__Butyrivibrio_sp_Su6	0	0	0	0.000217347	0	0.00202563	0.000637064
s__Bifidobacterium_pseudolongum	0	0	4.01163e-05	0.000216181	0.000189135	0.00126313	0.00039463
s__Pseudocitrobacter_faecalis	0	0	0	0.000215494	0.000147325	0.00166663	0.000516294
s__Janibacter_hoylei	0	0	4.01163e-05	0.000207979	0.000229925	0.00107904	0.000343936
s__Bacteroides_faecichinchillae	0	0	0	0.000207406	0.000414334	0.000879759	0.000343347
s__Actinomyces_meyeri	0	0	0	0.000205255	0	0.00190472	0.000598935
s__Lactobacillus_acetotolerans	0	0	0	0.000203912	0	0.00104939	0.000430113
s__Clostridium_neonatale	0	0	0	0.00019653	0.000170591	0.000962791	0.000346676
s__Pseudoscardovia_radai	0	0	0.000114034	0.000196128	0.000264955	0.000659819	0.000241722
s__Enterobacter_sp_RIT_418	0	0	0.000144092	0.000195248	0.000233552	0.000882558	0.000268554
s__Prevotella_ruminicola	0	0	0	0.000194552	0.000105261	0.00165734	0.000517452
s__Intestinimonas_butyriciproducens	0	0	0	0.000192172	0	0.00184148	0.000580058
s__Eubacterium_sp_14_2	0	0	0	0.000185426	0	0.00177403	0.000558748
s__Faecalicoccus_pleomorphus	0	0	0	0.000184148	0	0.00184148	0.000582329
s__Cronobacter_condimenti	0	0	0	0.000183681	0.000189349	0.00103485	0.000336476
s__Dialister_sp_CAG_357	0	0	9.40684e-05	0.000180218	0.000282519	0.000591343	0.000230149
s__Streptococcus_porcinus	0	0	0	0.000177403	0	0.00177403	0.000560998
s__Photorhabdus_khanii	0	0	0	0.000172912	0.000102717	0.00129649	0.000406624
s__Raoultella_planticola	0	0	0.000120039	0.00017285	0.000201914	0.000882558	0.000265977
s__Citrobacter_sp_MGH106	0	1.71194e-05	0.000127932	0.000169106	0.000293469	0.000431617	0.000169932
s__Dolosigranulum_pigrum	0	0	4.98651e-05	0.000167061	0.000178228	0.000952358	0.000292978
s__Dermatophilus_congolensis	0	0	0	0.000162881	0.000135809	0.00119045	0.000368189
s__Corynebacterium_pseudogenitalium	0	0	0	0.000161872	0.000189162	0.00103485	0.000321019
s__Enterococcus_sp_8G7_MSG3316	0	0	0	0.000159202	0	0.00144419	0.000453881
s__Salmonella_bongori	0	0	0	0.000158725	0.000178567	0.000701738	0.000282124
s__Bifidobacterium_catulorum	0	0	0	0.000154382	0	0.00154382	0.0004882
s__Paraprevotella_clara	0	0	0	0.000152442	0	0.00152442	0.000482063
s__Clostridium_cocleatum	0	0	0	0.000151066	0	0.00151066	0.000477713
s__Corynebacterium_sp_HMSC078H07	0	0	0	0.000147925	0.000198625	0.000887015	0.000280105
s__Corynebacterium_accolens	0	0	0	0.000143256	0.000241812	0.000714269	0.000239454
s__Bordetella_pertussis	0	0	0	0.000140984	8.86686e-05	0.000769789	0.000265486
s__Weissella_paramesenteroides	0	0	0	0.000138702	7.15492e-05	0.000739179	0.000272499
s__Lachnoclostridium_sp_An138	0	0	0	0.000136395	0	0.00136395	0.00043132
s__Acidovorax_sp_GW101_3H11	0	0	0	0.000135502	0.000233552	0.000616299	0.000205498
s__Prevotella_sp_CAG_1092	0	0	0	0.000134705	0.000105261	0.000763191	0.000261917
s__Marinomonas_fungiae	0	0	0	0.000133626	0.000281928	0.000476179	0.000182067
s__Proteobacteria_bacterium_CAG_139	0	0	0	0.000133296	6.01744e-05	0.00110489	0.000345028
s__Bifidobacterium_anseris	0	0	0	0.000130876	0	0.00103485	0.000329082
s__Streptococcus_viridans	0	0	0	0.000130588	6.01744e-05	0.00103485	0.000323733
s__Lactobacillus_hordei	0	0	0	0.000129923	6.01744e-05	0.00103485	0.000323602
s__Caulobacter_sp_FWC26	0	3.50869e-05	0.00015415	0.000128162	0.000189135	0.00023809	9.33455e-05
s__Gordonia_terrae	0	2.38497e-05	0.00010485	0.000127489	0.000145964	0.000476179	0.00014107
s__Micromonospora_lupini	0	0	0	0.000124773	8.24774e-05	0.000842085	0.000269349
s__Bifidobacterium_bombi	0	0	4.98651e-05	0.000121866	0.000191034	0.000549849	0.000174611
s__Anaerococcus_vaginalis	0	0	0	0.000119045	0	0.00119045	0.000376453
s__Actinomyces_johnsonii	0	0	0	0.000119045	0	0.00119045	0.000376453
s__Firmicutes_bacterium_CAG_791	0	0	4.01163e-05	0.000118318	9.86473e-05	0.000539522	0.000186255
s__Enterococcus_aquimarinus	0	0	0	0.000117637	0	0.00075533	0.000260217
s__Micromonospora_sp_MH33	0	0	0	0.000114646	0.000200112	0.000476179	0.000166738
s__Microbacterium_sp_C448	0	0	7.43551e-05	0.000112517	9.86473e-05	0.00056139	0.000172274
s__Roseburia_sp_831b	0	0	0	0.000110024	0.000110877	0.000736594	0.000233321
s__Pantoea_vagans	0	0	8.8191e-05	0.000109925	0.000210992	0.000280695	0.000112179
s__Veillonella_rodentium	0	0	0	0.000109221	0.000226267	0.000342388	0.000146828
s__Ardenticatena_maritima	0	0	3.42388e-05	0.000108583	0.000109453	0.00056139	0.000177128
s__Prevotella_buccae	0	0	0	0.000106858	0	0.000920742	0.000289719
s__Citrobacter_sp_50677481	0	0	0	0.000106202	0	0.000842085	0.000267642
s__Pseudoalteromonas_shioyasakiensis	0	0	5.39522e-05	0.000105218	0.000139499	0.000476179	0.000150014
s__Parabacteroides_gordonii	0	0	0	0.000104581	0	0.000722093	0.000239638
s__Actinomyces_urogenitalis	0	0	0	0.000101746	0	0.000616299	0.000220412
s__Rhodobacter_sp_LPB0142	0	0	0	9.95485e-05	8.24774e-05	0.000647426	0.000207857
s__Clostridium_sp_CAG_510	0	0	0	9.92482e-05	8.09282e-05	0.000598381	0.000198077
s__Candidatus_Burkholderia_pumila	0	0	7.43551e-05	9.83133e-05	0.000132753	0.000368297	0.00011948
s__Bifidobacterium_commune	0	0	0	9.61194e-05	8.24774e-05	0.000714269	0.000223269
s__Turicibacter_sanguinis	0	0	0	9.52358e-05	0	0.000952358	0.000301162
s__Enterobacter_soli	0	0	0	9.52358e-05	0	0.000952358	0.000301162
s__Veillonella_tobetsuensis	0	0	0	9.32173e-05	6.01744e-05	0.000667792	0.00021066
s__Olsenella_uli	0	0	0	9.20742e-05	0	0.000920742	0.000291164
s__Holdemanella_biformis	0	0	0	9.20742e-05	0	0.000920742	0.000291164
s__Serratia_marcescens	0	0	0	9.08711e-05	0.000100986	0.000439879	0.000151946
s__Edwardsiella_ictaluri	0	0	0	8.99447e-05	0.000120349	0.000539522	0.000175029
s__Kosakonia_arachidis	0	0	0	8.97909e-05	0	0.000659819	0.000213808
s__Neisseria_meningitidis	0	0	0	8.94052e-05	0	0.000598381	0.000201535
s__Aspergillus_campestris	0	0	0	8.9021e-05	0	0.00089021	0.000281509
s__Ruminococcus_sp_CAG_403	0	0	0	8.84738e-05	7.15492e-05	0.000421043	0.000164568
s__Lachnoclostridium_sp_An169	0	0	0	8.82558e-05	0	0.000882558	0.000279089
s__Streptomyces_sp_DH_12	0	0	0	8.54616e-05	0	0.000714269	0.0002253
s__Agrobacterium_deltaense	0	0	0	8.52116e-05	0.000130209	0.000421043	0.000137205
s__Izhakiella_capsodis	0	0	0	8.25352e-05	5.13583e-05	0.000476179	0.000164014
s__Mycobacterium_alsense	0	0	0	8.24742e-05	0.000134727	0.000421043	0.000135795
s__Rheinheimera_nanhaiensis	0	0	3.42388e-05	8.12374e-05	0.000173198	0.00021994	9.45516e-05
s__Enterococcus_malodoratus	0	0	0	8.07891e-05	0	0.000647426	0.000205383
s__Pantoea_brenneri	0	0	3.42388e-05	8.05136e-05	0.000109453	0.000280695	0.000104922
s__Burkholderia_mallei	0	0	0	7.85561e-05	7.72938e-05	0.000421043	0.000138751
s__Pseudomonas_aeruginosa_group	0	0	0	7.83639e-05	9.95968e-05	0.000421043	0.00013604
s__Bifidobacterium_tissieri	0	0	0	7.80073e-05	9.95968e-05	0.00032093	0.000123701
s__Bifidobacterium_parmae	0	0	0	7.57458e-05	0.000102717	0.000421043	0.000140809
s__Lactobacillus_taiwanensis	0	0	0	7.5533e-05	0	0.00075533	0.000238856
s__Lysobacter_defluvii	0	0	0	7.5533e-05	0	0.00075533	0.000238856
s__Mixta_gaviniae	0	0	0	7.44049e-05	0.000157308	0.00021994	9.84267e-05
s__Variovorax_paradoxus	0	0	0	7.33213e-05	0.000147325	0.000280695	0.000103458
s__Klebsiella_aerogenes	0	0	0	7.16378e-05	0.000137853	0.000240698	9.91564e-05
s__Melissococcus_sp_OM08_11BH	0	0	0	7.14269e-05	0	0.000714269	0.000225872
s__Eubacterium_rectale	0	0	0	7.01738e-05	0	0.000701738	0.000221909
s__Halothiobacillus_sp_15_55_196	0	0	0	6.86422e-05	0.000105861	0.000240698	9.94954e-05
s__Arthrobacter_humicola	0	0	0	6.83178e-05	0.000110877	0.00032991	0.000118427
s__Kineococcus_xinjiangensis	0	0	0	6.79723e-05	7.72938e-05	0.000421043	0.000130934
s__Mycoplasma_mobile	0	0	0	6.76783e-05	8.09282e-05	0.000421043	0.000135389
s__Streptococcus_agalactiae	0	0	0	6.75639e-05	0	0.000476179	0.00015666
s__Paracoccus_lutimaris	0	0	0	6.66977e-05	0	0.000476179	0.000155872
s__Corynebacterium_aurimucosum	0	0	0	6.60695e-05	6.01744e-05	0.000443507	0.000140729
s__Blastococcus_saxobsidens	0	0	0	6.55726e-05	0	0.000547821	0.000172805
s__Bifidobacterium_cuniculi	0	0	0	6.49111e-05	6.01744e-05	0.000421043	0.000134757
s__Geodermatophilus_sp_LHW52908	0	0	0	6.45184e-05	8.09282e-05	0.00029919	0.000113636
s__Yersinia_mollaretii	0	0	0	6.31063e-05	0.00012238	0.00023809	9.13843e-05
s__Megasphaera_hexanoica	0	0	0	6.24889e-05	5.13583e-05	0.000476179	0.000148632
s__Streptomyces_afghaniensis	0	0	0	6.24015e-05	0	0.000476179	0.00015263
s__Streptococcus_sp_DD13	0	0	0	6.24015e-05	0	0.000476179	0.00015263
s__Erythrobacter_sp_NAP1	0	0	4.01163e-05	6.15341e-05	0.000130209	0.000147836	6.74749e-05
s__Pseudooceanicola_batsensis	0	0	0	6.13995e-05	9.48557e-05	0.000286197	9.57127e-05
s__Tatumella_ptyseos	0	0	0	6.04342e-05	0.000110877	0.000240698	9.99117e-05
s__Corynebacterium_crenatum	0	0	0	5.76794e-05	0	0.000481395	0.000151867
s__Brachybacterium_muris	0	0	0	5.67128e-05	0	0.000498651	0.000156765
s__Lactobacillus_mindensis	0	0	0	5.64041e-05	8.09282e-05	0.000295672	0.000101653
s__Actinomyces_ruminicola	0	0	0	5.61182e-05	0.000127649	0.000184148	7.51432e-05
s__Streptococcus_milleri	0	0	0	5.56412e-05	0	0.000476179	0.000149898
s__Parascardovia_denticolens	0	0	0	5.52564e-05	0.000125319	0.000184148	7.55484e-05
s__Actinomyces_naeslundii	0	0	0	5.52445e-05	0	0.000552445	0.000174699
s__Clostridium_sp_CAG_299	0	0	0	5.33761e-05	0	0.000295672	0.000113342
s__Mycobacterium_sp_1274756_6	0	0	0	5.33761e-05	0	0.000295672	0.000113342
s__Cryobacterium_arcticum	0	0	0	5.27147e-05	7.72938e-05	0.00023809	8.14603e-05
s__Dickeya_dianthicola	0	0	0	5.18785e-05	0	0.000280695	0.000109829
s__Anaerococcus_prevotii	0	0	0	5.1185e-05	0	0.000431617	0.000136028
s__Leifsonia_sp_Leaf336	0	0	0	4.94319e-05	0	0.000398921	0.000126405
s__Barnesiella_sp_An22	0	0	0	4.92449e-05	0.000110877	0.000184148	7.97667e-05
s__Serratia_sp_ATCC_39006	0	0	3.42388e-05	4.84187e-05	9.16073e-05	0.000140348	5.41882e-05
s__Shuttleworthia_satelles	0	0	0	4.7982e-05	0	0.000295672	0.000104515
s__Sphingobium_yanoikuyae	0	0	0	4.72332e-05	0.000105261	0.000184148	7.68504e-05
s__Eubacterium_pyruvativorans	0	0	0	4.64844e-05	0	0.000280695	0.000100605
s__Veillonella_criceti	0	0	0	4.6406e-05	0	0.000323713	0.000106954
s__Alloscardovia_macacae	0	0	0	4.56327e-05	6.01744e-05	0.000280695	9.03724e-05
s__Eubacterium_maltosivorans	0	0	0	4.4116e-05	0	0.000280695	9.72263e-05
s__Bifidobacterium_criceti	0	0	0	4.39879e-05	0	0.000439879	0.000139102
s__Yersinia_nurmii	0	0	0	4.31617e-05	0	0.000431617	0.000136489
s__Bifidobacterium_mongoliense	0	0	0	4.28531e-05	0	0.000280695	9.56157e-05
s__Acidovorax_sp_69	0	0	0	4.25309e-05	0	0.00032991	0.000105332
s__Yersiniaceae_bacterium_2016Iso3	0	0	0	4.24226e-05	7.47976e-05	0.000184148	7.11473e-05
s__Roseburia_inulinivorans	0	0	0	4.24226e-05	7.47976e-05	0.000184148	7.11473e-05
s__Megasphaera_cerevisiae	0	0	0	4.21043e-05	0	0.000421043	0.000133145
s__Acidaminococcus_sp_CAG_542	0	0	0	4.21043e-05	0	0.000421043	0.000133145
s__Corynebacterium_deserti	0	0	0	4.05642e-05	0	0.000295672	9.60675e-05
s__Anaeromassilibacillus_sp_An250	0	0	0	4.01163e-05	0	0.000401163	0.000126859
s__Streptomyces_collinus	0	0	0	3.91945e-05	7.72938e-05	0.000147836	5.44883e-05
s__Halomonas_xianhensis	0	0	0	3.78437e-05	0	0.00023809	8.30412e-05
s__Pseudomonas_knackmussii	0	0	0	3.78437e-05	0	0.00023809	8.30412e-05
s__Pseudomonas_sp_57B_090624	0	0	0	3.6929e-05	5.13583e-05	0.000160465	6.36816e-05
s__Streptomyces_sp_e14	0	0	0	3.69245e-05	5.13583e-05	0.000190798	6.62924e-05
s__Rhizobium_sp_NT_26	0	0	0	3.60928e-05	0	0.000280695	8.95669e-05
s__Erwinia_gerundensis	0	0	0	3.52356e-05	5.13583e-05	0.000184148	6.336e-05
s__Bordetella_genomosp_2	0	0	0	3.49173e-05	0	0.000280695	8.89986e-05
s__Dyella_japonica	0	0	0	3.45781e-05	0	0.000205433	7.44937e-05
s__Staphylococcus_haemolyticus	0	0	0	3.3782e-05	0	0.00023809	7.83302e-05
s__Acidocella_sp_MX_AZ02	0	0	0	3.2031e-05	6.01744e-05	0.000140348	5.3563e-05
s__Kosakonia_radicincitans	0	0	0	3.18795e-05	5.13583e-05	0.000140348	5.4075e-05
s__Actinomadura_mexicana	0	0	0	3.18795e-05	5.13583e-05	0.000140348	5.4075e-05
s__Pseudooceanicola_flagellatus	0	0	0	3.06567e-05	0	0.00023809	7.59952e-05
s__Cupriavidus_gilardii	0	0	0	3.00813e-05	0	0.000160465	6.35939e-05
s__Arthrobacter_sp_49Tsu3_1M3	0	0	0	2.95672e-05	0	0.000295672	9.34996e-05
s__Citrobacter_sp_YR018	0	0	0	2.94118e-05	0	0.000184148	6.44235e-05
s__Rhodococcus_sp_Leaf278	0	0	0	2.86352e-05	5.13583e-05	0.00010997	4.74062e-05
s__Dialister_succinatiphilus	0	0	0	2.80695e-05	0	0.000280695	8.87636e-05
s__Enterobacter_sp_kpr_6	0	0	0	2.78178e-05	5.13583e-05	0.00010997	4.59352e-05
s__Lachnospiraceae_bacterium_28_4	0	0	0	2.55864e-05	0	0.000160465	5.60787e-05
s__Cellulosimicrobium_cellulans	0	0	0	2.5574e-05	0	0.000147836	5.47301e-05
s__Streptomyces_xiamenensis	0	0	0	2.52626e-05	0	0.000184148	5.98311e-05
s__Sphingobium_sp_TKS	0	0	0	2.48252e-05	0	0.000140348	5.28918e-05
s__Prevotella_sp_CAG_1058	0	0	0	2.47566e-05	0	0.000147836	5.34089e-05
s__Streptococcus_sanguinis	0	0	0	2.3809e-05	0	0.00023809	7.52905e-05
s__Aggregatibacter_aphrophilus	0	0	0	2.3809e-05	0	0.00023809	7.52905e-05
s__Prevotella_buccalis	0	0	0	2.3809e-05	0	0.00023809	7.52905e-05
s__Pacificibacter_marinus	0	0	0	2.35746e-05	0	0.000140348	5.08164e-05
s__Rhodococcus_sp_AG1013	0	0	0	2.1994e-05	0	0.00021994	6.95511e-05
s__Duganella_sp_Leaf126	0	0	0	2.1994e-05	0	0.00021994	6.95511e-05
s__Dorea_sp_CAG_317	0	0	0	2.17874e-05	0	0.00010997	4.59345e-05
s__Citrobacter_werkmanii	0	0	0	2.17188e-05	0	0.000136955	4.76993e-05
s__Sphingobium_sp_MI1205	0	0	0	2.15809e-05	0	0.000215809	6.82447e-05
s__Methylomonas_koyamae	0	0	0	2.15809e-05	0	0.000215809	6.82447e-05
s__Methylobrevis_pamukkalensis	0	0	0	2.08825e-05	0	0.000140348	4.71709e-05
s__Corynebacterium_marinum	0	0	0	2.05433e-05	0	0.000205433	6.49636e-05
s__Prevotella_multiformis	0	0	0	1.95129e-05	0	9.97301e-05	4.11495e-05
s__Saccharomyces_cerevisiae_x_Saccharomyces_kudriavzevii	0	0	0	1.90798e-05	0	0.000190798	6.03356e-05
s__Citrobacter_rodentium	0	0	0	1.88137e-05	0	0.000107904	4.01954e-05
s__Cutibacterium_acnes	0	0	0	1.84148e-05	0	0.000184148	5.82329e-05
s__Butyricicoccus_pullicaecorum	0	0	0	1.84148e-05	0	0.000184148	5.82329e-05
s__Streptomyces_sp_75	0	0	0	1.78448e-05	0	0.00010997	3.88705e-05
s__Bordetella_hinzii	0	0	0	1.75631e-05	0	9.53989e-05	3.71985e-05
s__Nocardiopsis_sp_TSRI0078	0	0	0	1.60465e-05	0	0.000160465	5.07435e-05
s__Thauera_linaloolentis	0	0	0	1.60465e-05	0	0.000160465	5.07435e-05
s__Slackia_exigua	0	0	0	1.4871e-05	0	8.02325e-05	3.14731e-05
s__Oceanicola_granulosus	0	0	0	1.47836e-05	0	0.000147836	4.67498e-05
s__Streptomyces_viridosporus	0	0	0	1.40348e-05	0	0.000140348	4.43818e-05
s__Arthrobacter_alpinus	0	0	0	1.40348e-05	0	0.000140348	4.43818e-05
s__Methylobacterium_mesophilicum	0	0	0	1.36955e-05	0	0.000136955	4.33091e-05
s__Cereibacter_changlensis	0	0	0	1.36955e-05	0	0.000136955	4.33091e-05
s__Methylobacterium_sp_Leaf456	0	0	0	1.0997e-05	0	0.00010997	3.47755e-05
s__Mycobacterium_sp_1100029_7	0	0	0	1.07904e-05	0	0.000107904	3.41223e-05
s__Lactobacillus_versmoldensis	0	0	0	1.07904e-05	0	0.000107904	3.41223e-05
s__Lactobacillus_johnsonii	0	0	0	1.07904e-05	0	0.000107904	3.41223e-05
s__Enterococcus_gilvus	0	0	0	1.07904e-05	0	0.000107904	3.41223e-05
s__Clostridium_asparagiforme	0	0	0	1.07904e-05	0	0.000107904	3.41223e-05
s__Stenotrophomonas_rhizophila	0	0	0	1.07904e-05	0	0.000107904	3.41223e-05
s__Acidaminococcus_intestini	0	0	0	1.07904e-05	0	0.000107904	3.41223e-05
s__Nitratireductor_aquibiodomus	0	0	0	1.07904e-05	0	0.000107904	3.41223e-05
s__Actinomyces_oris	0	0	0	9.97301e-06	0	9.97301e-05	3.15374e-05
s__Aspergillus_neoniger	0	0	0	9.53989e-06	0	9.53989e-05	3.01678e-05
s__Streptomyces_sp_3213_3	0	0	0	9.53989e-06	0	9.53989e-05	3.01678e-05
s__Ottowia_sp_oral_taxon_894	0	0	0	8.02325e-06	0	8.02325e-05	2.53718e-05
s__Frondihabitans_sp_Leaf304	0	0	0	8.02325e-06	0	8.02325e-05	2.53718e-05
s__Cellulomonas_sp_73_145	0	0	0	8.02325e-06	0	8.02325e-05	2.53718e-05
s__Mycobacterium_sp_1465703_0	0	0	0	8.02325e-06	0	8.02325e-05	2.53718e-05
s__Prevotella_timonensis	0	0	0	8.02325e-06	0	8.02325e-05	2.53718e-05
s__Tetrasphaera_remsis	0	0	0	6.84777e-06	0	6.84777e-05	2.16545e-05
s__Actinomycetales_bacterium_SN12	0	0	0	6.84777e-06	0	6.84777e-05	2.16545e-05
s__Pseudomonas_sp_OV286	0	0	0	0	0	0	0
s__Streptomyces_resistomycificus	0	0	0	0	0	0	0
s__Mycolicibacterium_goodii	0	0	0	0	0	0	0
s__Enterococcus_sp_10A9_DIV0425	0	0	0	0	0	0	0
s__Enterococcus_sp_3H8_DIV0648	0	0	0	0	0	0	0
s__Desulfitobacterium_dehalogenans	0	0	0	0	0	0	0
s__Enterococcus_devriesei	0	0	0	0	0	0	0
s__Acidipropionibacterium_acidipropionici	0	0	0	0	0	0	0
s__Pseudomonas_flexibilis	0	0	0	0	0	0	0
s__Clostridium_celatum	0	0	0	0	0	0	0
s__Yersinia_pestis	0	0	0	0	0	0	0
s__Bifidobacterium_actinocoloniiforme	0	0	0	0	0	0	0
s__Bifidobacterium_thermacidophilum	0	0	0	0	0	0	0
s__Mycobacteroides_abscessus	0	0	0	0	0	0	0
s__Corynebacterium_efficiens	0	0	0	0	0	0	0
s__Brachybacterium_sp_VR2415	0	0	0	0	0	0	0
s__Clostridium_perfringens	0	0	0	0	0	0	0
s__Corynebacterium_tuberculostearicum	0	0	0	0	0	0	0
s__Corynebacterium_jeikeium	0	0	0	0	0	0	0
s__Corynebacterium_pseudodiphtheriticum	0	0	0	0	0	0	0
s__Bacteroides_fluxus	0	0	0	0	0	0	0
s__Sellimonas_intestinalis	0	0	0	0	0	0	0
s__Streptomyces_sp_DJ	0	0	0	0	0	0	0
s__Symbiobacterium_thermophilum	0	0	0	0	0	0	0
s__Lachnoclostridium_sp_An131	0	0	0	0	0	0	0
s__Peptoniphilus_harei	0	0	0	0	0	0	0
s__Roseburia_intestinalis	0	0	0	0	0	0	0
s__Clostridium_methylpentosum	0	0	0	0	0	0	0
s__Lactobacillus_hominis	0	0	0	0	0	0	0
s__Arthrobacter_sp_RIT_PI_e	0	0	0	0	0	0	0
s__Serinibacter_salmoneus	0	0	0	0	0	0	0
s__Faecalitalea_cylindroides	0	0	0	0	0	0	0
s__Clostridium_spiroforme	0	0	0	0	0	0	0
s__Deinococcus_reticulitermitis	0	0	0	0	0	0	0
s__Prevotella_sp_P5_92	0	0	0	0	0	0	0
s__Ideonella_sakaiensis	0	0	0	0	0	0	0
s__Pelagibaca_abyssi	0	0	0	0	0	0	0
s__Caballeronia_arvi	0	0	0	0	0	0	0
s__Prevotella_corporis	0	0	0	0	0	0	0
s__Rhodobacter_vinaykumarii	0	0	0	0	0	0	0
s__Methylobacterium_sp_Leaf99	0	0	0	0	0	0	0
s__Haemophilus_parahaemolyticus	0	0	0	0	0	0	0
s__Xanthomonas_translucens	0	0	0	0	0	0	0
s__Nitrospirae_bacterium_GWC2_57_13	0	0	0	0	0	0	0
s__Pantoea_dispersa	0	0	0	0	0	0	0
s__Pseudacidovorax_intermedius	0	0	0	0	0	0	0
s__Desulfovibrio_alkalitolerans	0	0	0	0	0	0	0
s__Fusobacterium_naviforme	0	0	0	0	0	0	0
s__Acidihalobacter_prosperus	0	0	0	0	0	0	0

## Sheet: species_summary
Species	Min,	1st Qu,	Median	Mean	3rd Qu,	Max,	Sd
s__Bifidobacterium_longum	0.0897269	27.6	45.7999	42.6766	59.6249	76.6197	20.1031
s__Bifidobacterium_breve	0.134366	13.4285	16.6375	17.3046	20.7819	58.177	8.52486
s__Bifidobacterium_bifidum	0.0340782	0.533801	9.02199	12.8295	18.2774	53.5257	13.0979
s__Bifidobacterium_kashiwanohense	0.552722	2.65026	4.13062	5.94949	7.66503	32.7221	5.02833
s__Bifidobacterium_pseudocatenulatum	0.00414805	0.0457266	0.376267	3.94003	3.72603	79.9492	9.63587
s__Prevotella_copri	0	0.00529783	0.0126716	2.60327	1.05658	47.37	7.0477
__Unknowns__	0.114817	0.443278	0.884464	1.7802	2.52764	8.12344	1.90935
s__Bifidobacterium_catenulatum	0.0711699	0.369701	0.98936	1.36401	1.91298	8.11612	1.26973
s__Lactobacillus_ruminis	0	0.0010871	0.00310605	1.07509	0.0154542	45.9573	5.07626
s__Lactobacillus_mucosae	0	0.00139474	0.00431617	0.987783	0.288233	26.2204	3.12051
s__Ruminococcus_gnavus	0	0.00441522	0.122582	0.84522	0.289245	19.0256	2.65323
s__Akkermansia_muciniphila	0	0.000327357	0.00124454	0.757845	0.00760388	34.7923	4.66797
s__Bacteroides_fragilis	0	0.0025316	0.0430556	0.679764	0.3134	17.4922	2.28161
s__Bifidobacterium_reuteri	0.00147391	0.280463	0.478264	0.459211	0.635173	1.06037	0.239528
s__Megasphaera_elsdenii	0	0.000434826	0.00116338	0.328697	0.00587189	4.31216	0.796971
s__Escherichia_coli	0.00208979	0.0356747	0.113526	0.321118	0.231629	4.65567	0.669566
s__Bifidobacterium_saguini	0.00299589	0.0581555	0.125709	0.312218	0.251069	1.82886	0.452548
s__Bifidobacterium_angulatum	0	0.0349093	0.101639	0.257191	0.358639	2.8516	0.366546
s__Streptococcus_salivarius	0.00107444	0.0186662	0.0569257	0.251409	0.123749	8.66003	0.912073
s__Lactobacillus_fermentum	0	0	0.000256385	0.24293	0.00259327	8.57601	1.20101
s__Megasphaera_sp_DISK_18	0	0.000171022	0.000619111	0.202641	0.00205386	4.56474	0.666317
s__Flavonifractor_plautii	0	0.00109119	0.0240834	0.188776	0.180915	2.01932	0.359283
s__Flavobacterium_sp_Kopri_42	0.000185733	0.109121	0.183988	0.187611	0.275434	0.368541	0.104146
s__Lactobacillus_oris	0	0	0.000443507	0.178284	0.00233944	5.49279	0.730171
s__Faecalibacterium_prausnitzii	6.31245e-05	0.000635106	0.00960063	0.173506	0.114079	2.31314	0.427826
s__Bifidobacterium_stellenboschense	0.0125827	0.0946149	0.134155	0.143042	0.16607	0.364055	0.0752661
s__Blautia_wexlerae	0	0.000217991	0.000764833	0.140531	0.0147934	4.27695	0.605325
s__Bifidobacterium_merycicum	0.00117631	0.0282618	0.053592	0.140077	0.162454	1.10244	0.200683
s__Agathobaculum_butyriciproducens	0	0	0.00022938	0.111693	0.00625751	2.36342	0.371212
s__Bacteroides_ovatus	0	9.56041e-05	0.00067435	0.108094	0.0107761	3.09966	0.460749
s__Bacteroides_dorei	0	0.000110352	0.000698111	0.0994858	0.00656765	4.58885	0.600754
s__Bifidobacterium_scardovii	0.00486534	0.0539041	0.0908197	0.0867437	0.114159	0.282833	0.0444
s__Veillonella_seminalis	0	0.000170924	0.00166842	0.0863181	0.0188066	5.23271	0.516633
s__Bifidobacterium_biavatii	0.0156526	0.0575845	0.0753136	0.0834067	0.108101	0.22758	0.0388955
s__Bifidobacterium_pullorum	0.00977355	0.049217	0.0664197	0.0806339	0.087218	0.326655	0.0633445
s__Actinomyces_odontolyticus	0	0.00385069	0.0134066	0.0774846	0.0348006	5.33892	0.519795
s__Rothia_mucilaginosa	0.000188983	0.00218683	0.00624571	0.0763523	0.0143881	6.04795	0.589681
s__Anaerostipes_hadrus	0	0	0.000113596	0.0761464	0.000661442	4.78457	0.486521
s__Bifidobacterium_ruminantium	0	0.000285471	0.00384207	0.0713069	0.0536942	0.655569	0.144955
s__Streptococcus_thermophilus	0.000358797	0.00533321	0.0167536	0.0694518	0.0340675	2.23352	0.235339
s__Klebsiella_quasipneumoniae	0	0.00133501	0.00532681	0.0655536	0.0305053	1.12091	0.174318
s__Eggerthella_lenta	0	0.000404968	0.00781074	0.0651577	0.0631222	1.5931	0.196401
s__Bacteroides_thetaiotaomicron	0	8.19844e-05	0.00039407	0.0644589	0.00384181	3.15189	0.335594
s__Actinomyces_sp_HMSC035G02	0	0.00159436	0.00507785	0.0598435	0.0124157	5.04964	0.492063
s__Veillonella_sp_CAG_933	0	0.000167035	0.00329682	0.0583526	0.0312876	0.457661	0.115685
s__Bifidobacterium_eulemuris	0.00276223	0.0346721	0.0544548	0.0543302	0.0758901	0.118922	0.025201
s__Fusicatenibacter_saccharivorans	0	0	7.62078e-05	0.0535757	0.00046476	2.60761	0.304113
s__Prevotella_sp_AM42_24	0	8.55108e-05	0.000318652	0.0532466	0.0360408	0.650773	0.121111
s__Streptococcus_gallolyticus	0	8.75594e-05	0.000323713	0.0530044	0.00428724	1.32844	0.184683
s__Dorea_formicigenerans	0	7.34199e-05	0.000224381	0.049851	0.0545256	0.802326	0.109366
s__Bifidobacterium_hapali	0	0.000741353	0.00297211	0.0494354	0.0750552	0.309211	0.0786666
s__Ruthenibacterium_lactatiformans	0	0	0	0.0492563	0.000371249	2.7425	0.286181
s__Megasphaera_sp_MJR8396C	0	0.000190506	0.000949436	0.0466942	0.0201251	0.946205	0.134038
s__Streptococcus_peroris	0	0.00550673	0.0120687	0.0452282	0.0284333	1.73591	0.173671
s__Clostridium_saccharolyticum	0	0	0.000103879	0.0451652	0.000484577	3.84494	0.380345
s__Bacteroides_uniformis	0	0.000167035	0.000824205	0.0450368	0.00555288	0.847267	0.147759
s__Lactobacillus_vaginalis	0	0	0.000113596	0.0436431	0.000696373	1.65675	0.193994
s__Veillonella_atypica	0	0.000658391	0.00366122	0.0433286	0.0403357	0.435262	0.0854951
s__Bifidobacterium_scaligerum	0	0.000532681	0.00152256	0.0421027	0.0198902	0.545215	0.0968844
s__Enterococcus_avium	0	0.00148941	0.0129035	0.0414567	0.0459674	0.293631	0.0632371
s__Actinomyces_sp_HPA0247	0	0.00180385	0.00578724	0.0404007	0.0232102	2.40232	0.234287
s__Parabacteroides_distasonis	0	6.18749e-05	0.000436475	0.0380172	0.00848618	1.01701	0.148328
s__Klebsiella_pneumoniae	5.22448e-05	0.00101826	0.00330262	0.0369608	0.0149885	0.609527	0.103164
s__Ruminococcus_torques	0	8.75594e-05	0.000405704	0.036778	0.00399669	2.60014	0.255214
s__Lactobacillus_salivarius	0	0	7.2471e-05	0.0346408	0.00029243	1.49159	0.170502
s__Streptococcus_sp_HMSC067H01	0	0.00383319	0.00863673	0.0344598	0.019433	1.43616	0.143283
s__Streptococcus_pasteurianus	0	0	0.000193444	0.0343796	0.00324356	0.807049	0.118205
s__Streptococcus_parasanguinis	0.000119173	0.00259567	0.0058339	0.0331611	0.0124285	2.20519	0.215091
s__Bifidobacterium_callitrichos	0.00294638	0.0234024	0.032249	0.0330869	0.0399329	0.156643	0.0182337
s__Bifidobacterium_dentium	9.44917e-05	0.00601327	0.0085159	0.0329309	0.0122245	0.971778	0.125045
s__Streptococcus_lutetiensis	0	7.53219e-05	0.000331056	0.0313178	0.0104911	0.485791	0.0854533
s__Streptococcus_vestibularis	0	0.00188016	0.00686484	0.0301955	0.0170086	1.05617	0.11001
s__Streptomyces_sp_C	0.00314816	0.0209087	0.0289974	0.0297814	0.0383691	0.0587327	0.0135746
s__Tyzzerella_nexilis	0	0.00142736	0.00498409	0.0288238	0.0161213	0.398522	0.0660243
s__Lactobacillus_gastricus	0	0	0.00010156	0.0274982	0.00549183	0.727781	0.103369
s__Bifidobacterium_myosotis	0.000368297	0.0160978	0.0248187	0.0242167	0.031668	0.0562069	0.0118615
s__Bifidobacterium_saeculare	0.000299589	0.0064369	0.011226	0.0240779	0.0220344	0.337416	0.049285
s__Bacteroides_vulgatus	0	0	0.000386332	0.023472	0.00272608	0.382148	0.0690942
s__Bifidobacterium_subtile	0	0.000247118	0.000698187	0.0230464	0.006209	0.2706	0.0583961
s__Bifidobacterium_callitrichidarum	0.000374486	0.0178943	0.0229142	0.0230096	0.0282661	0.0475271	0.00949112
s__Gemmiger_formicilis	0	0	0	0.0229759	0.000380143	0.983505	0.105435
s__Bacteroides_xylanisolvens	0	0	0.000396535	0.0226606	0.00426552	0.581525	0.0889137
s__Clostridium_innocuum	0	6.18749e-05	0.00045876	0.0223369	0.00993857	0.653655	0.0767302
s__Enterococcus_raffinosus	0	0.000329343	0.00257183	0.0208696	0.0154702	0.323929	0.0481321
s__Enterococcus_faecium	0	0.000184148	0.0025381	0.0193157	0.0192853	0.356915	0.0454887
s__Bacteroides_caccae	0	0	0	0.0177206	0.000190097	0.522613	0.0729128
s__Streptococcus_sp_F0442	0	0.00203651	0.0045876	0.0173968	0.0130831	0.685936	0.0682643
s__Megamonas_funiformis	0	0	9.41229e-05	0.0159134	0.000650189	0.731996	0.0784573
s__Escherichia_fergusonii	0	0.00164542	0.00482509	0.0157453	0.00950091	0.5108	0.0528219
s__Eubacterium_limosum	0	0	0.000119173	0.0155145	0.0104992	0.316356	0.0428927
s__Anaerotruncus_sp_G3_2012	0	0	0.000205386	0.0152733	0.00394944	0.476024	0.0613341
s__Parabacteroides_merdae	0	0	0	0.0149035	8.5144e-05	0.992798	0.100032
s__Streptococcus_infantarius	0	0	0.000183243	0.0148674	0.00591343	0.408878	0.0467573
s__Actinomyces_graevenitzii	0	0	0.00042572	0.014526	0.00720377	0.381896	0.0453902
s__Lactobacillus_antri	0	0	0	0.0143254	0.000200387	0.516566	0.0619874
s__Corynebacterium_amycolatum	0	0	0.000449567	0.014036	0.00301302	0.943388	0.0922653
s__Klebsiella_grimontii	0	0.000368297	0.00177815	0.0138066	0.00810649	0.35849	0.045999
s__Asaia_platycodi	0.002786	0.00752108	0.0101795	0.0137833	0.0141056	0.144282	0.0153746
s__Bifidobacterium_gallinarum	0.00142854	0.00879052	0.0127938	0.0137482	0.017776	0.0335548	0.00687328
s__Bacteroides_sp_D2	0	0	0.00023809	0.0135379	0.00253737	0.444649	0.0561858
s__Streptococcus_mitis	0	0.00291798	0.00789178	0.0131425	0.0153749	0.111961	0.0174586
s__Megasphaera_micronuciformis	0	0	0.000513465	0.0129007	0.00442716	0.656888	0.0669081
s__Weissella_confusa	0	0	0.000200055	0.0127459	0.00211059	0.47527	0.0529889
s__Bifidobacterium_adolescentis	0	0.00132479	0.0023339	0.0124006	0.0109018	0.246641	0.0295943
s__Corynebacterium_resistens	0	0.00023238	0.00116262	0.0123759	0.0090474	0.114506	0.0242434
s__Klebsiella_variicola	0	0.00156392	0.0046914	0.0118016	0.00906281	0.120132	0.0204332
s__Eubacterium_ventriosum	0	0	0.000331056	0.0114155	0.00543532	0.260938	0.0363992
s__Clostridium_symbiosum	0	0	0	0.0113182	0	1.09987	0.107407
s__Megasphaera_sp_BV3C16_1	0	0	0.000130152	0.0108824	0.00252496	0.738713	0.072237
s__Erysipelatoclostridium_ramosum	0	8.76123e-05	0.00148138	0.0108808	0.00675797	0.305932	0.0383409
s__Bifidobacterium_vansinderenii	0	0.00134305	0.00271462	0.0106705	0.00494452	0.277698	0.0348408
s__Hungatella_hathewayi	0	0	0	0.0101793	0.000200387	0.661669	0.0665223
s__Blautia_obeum	0	0	9.44917e-05	0.0100166	0.00202808	0.178739	0.0320694
s__Sphingobium_czechense	0	0.000211702	0.000954459	0.0100007	0.00643532	0.371515	0.0389262
s__Bifidobacterium_margollesii	7.48972e-05	0.00599089	0.00871766	0.00979572	0.0121095	0.0441399	0.00654954
s__Actinomyces_sp_oral_taxon_181	0	0.00136817	0.0034405	0.00973376	0.00792034	0.393324	0.0384772
s__Prevotella_melaninogenica	0	0	0	0.0097006	0.0023054	0.12566	0.0236605
s__Dorea_longicatena	0	0	0	0.00910563	0.000176355	0.241712	0.0302823
s__Haemophilus_sp_HMSC71H05	0	0	9.69481e-05	0.00897442	0.00100028	0.468798	0.0490034
s__Cronobacter_dublinensis	0	0.00119613	0.00350556	0.00867841	0.00730267	0.0826171	0.015714
s__Streptococcus_equinus	0	0	9.16215e-05	0.00843796	0.0025087	0.162224	0.0260474
s__Lactobacillus_gasseri	0	0	0	0.00843006	0.000161987	0.25114	0.0347695
s__Prevotella_stercorea	0	0	0	0.00829762	0.00131678	0.169642	0.0254764
s__Veillonella_parvula	0	0.000293825	0.00169262	0.0082766	0.00739216	0.102271	0.0165559
s__Enterobacter_cloacae_complex	0	0	0.000126795	0.00781896	0.00157628	0.381896	0.0396225
s__Lactobacillus_paragasseri	0	0	0	0.00779236	0.000161526	0.295376	0.0369517
s__Roseburia_faecis	0	0	0	0.00772763	0.000108739	0.344413	0.0380975
s__Bifidobacterium_moukalabense	0	0.00128073	0.00405704	0.00749477	0.00906879	0.108599	0.0126544
s__Corynebacterium_kutscheri	0	0.000390456	0.0015234	0.00739041	0.00287037	0.529273	0.0515086
s__Bifidobacterium_animalis	0.000190798	0.00268143	0.0038377	0.0072251	0.00562013	0.182508	0.0190058
s__Bacteroides_plebeius	0	0	0	0.00665283	6.97258e-05	0.496837	0.0494671
s__Veillonella_sp_T11011_6	0	7.2471e-05	0.000470203	0.00657538	0.0029758	0.116086	0.0191728
s__Haemophilus_parainfluenzae	0	0	0	0.00633144	0.000700475	0.380467	0.0383629
s__Enterococcus_gallinarum	0	0	0.00039287	0.00624582	0.00434826	0.0745799	0.014161
s__Prevotella_marshii	0	0	8.92487e-05	0.0062172	0.000967218	0.226416	0.0264888
s__Butyribacterium_methylotrophicum	0	0	8.19844e-05	0.00613167	0.00392814	0.114015	0.0162429
s__Nonomuraea_maritima	0	0.00350869	0.00545399	0.00596971	0.00753473	0.0280819	0.00383713
s__Veillonella_infantium	0	0.000119173	0.000763832	0.00583809	0.00395738	0.0958407	0.0148129
s__Bifidobacterium_boum	0	0	0	0.00580784	9.97301e-05	0.148846	0.0226284
s__Eubacterium_hallii	0	0	0	0.00578925	9.85176e-05	0.160402	0.0223159
s__Butyricicoccus_pullicaecorum	0	0	0	0.00570413	9.17648e-05	0.278785	0.0299577
s__Leuconostoc_garlicum	0	0	8.68845e-05	0.00566142	0.000380606	0.325663	0.0329847
s__Bilophila_wadsworthia	0	0	0	0.00540526	0.000179125	0.119328	0.018909
s__Clostridium_acetireducens	0	0.000811408	0.00183986	0.00526794	0.0070371	0.0294748	0.00717237
s__Streptococcus_sp_M334	0	0.00135289	0.00278437	0.00521575	0.00611714	0.0469036	0.00727942
s__Streptococcus_australis	0	0.000326216	0.00129485	0.00520703	0.00472735	0.0743614	0.0105044
s__Blautia_sp_N6H1_15	0	0	0	0.00507771	0.000130152	0.415108	0.0407543
s__Xenorhabdus_kozodoii	0	0.000715036	0.00174047	0.00497732	0.00396468	0.0728121	0.0100215
s__Pseudoflavonifractor_capillosus	0	0	0.000376137	0.00487973	0.00244826	0.088001	0.0138643
s__Megasphaera_hexanoica	0	0	0	0.00468088	9.85176e-05	0.0827636	0.0152178
s__Streptococcus_sp_oral_taxon_058	0	0.000681152	0.00148138	0.00460364	0.00373128	0.0738078	0.00931538
s__Bacteroides_finegoldii	0	0	0.00023506	0.0045882	0.00182452	0.10735	0.0168244
s__Bacteroides_caecimuris	0	0	9.16215e-05	0.0045585	0.00088808	0.100371	0.0160593
s__Enterococcus_faecalis	0	0	0	0.00449252	0.000763025	0.117289	0.0169
s__Prevotella_sp_oral_taxon_299	0	0	0	0.00424469	0	0.220057	0.0224604
s__Bifidobacterium_imperatoris	0	0.000631245	0.00179125	0.0040803	0.00355264	0.0620149	0.00800138
s__Kosakonia_sp_S29	0	0.000501739	0.00134549	0.00406635	0.00396468	0.0419038	0.00759038
s__Salmonella_enterica	0	0.000472459	0.00127809	0.00395589	0.00308986	0.0530556	0.00786811
s__Alcanivorax_sp_N3_2A	0.00135159	0.00293415	0.00350916	0.00393352	0.00439273	0.0152489	0.00191231
s__Actinomyces_sp_oral_taxon_180	0	0.000227191	0.000685316	0.00376583	0.00193831	0.257613	0.0250684
s__Firmicutes_bacterium_ASF500	0	0	0.000545594	0.00373547	0.00237921	0.106013	0.0115554
s__Candidatus_Erwinia_dacicola	0	0.000108365	0.000727153	0.00357948	0.00332303	0.0566568	0.00779847
s__Roseburia_sp_CAG_471	0	0	0	0.00350179	0.00023809	0.13691	0.0186019
s__Megamonas_hypermegale	0	0	0	0.00346944	0.000242981	0.152924	0.0167415
s__Fusobacterium_mortiferum	0	0	0	0.00337006	0	0.324123	0.0316227
s__Ruminococcaceae_bacterium_D16	0	0.00198433	0.0028959	0.00332841	0.00425904	0.0146994	0.0024641
s__Bifidobacterium_thermophilum	0	0.00185556	0.00304278	0.00324329	0.00464552	0.00901964	0.00195744
s__Streptococcus_oralis	0	0.000381012	0.00118669	0.00323014	0.00256732	0.0802362	0.0085707
s__Citrobacter_koseri	0	0.00041483	0.00122245	0.00317194	0.00247765	0.0387163	0.00604653
s__Streptococcus_pneumoniae	0	0.00061042	0.00164729	0.00317057	0.00408585	0.0289791	0.00447526
s__Rhodococcus_sp_RD6_2	0	0.00169197	0.00301302	0.00314956	0.00443203	0.00789888	0.00187748
s__Streptococcus_macedonicus	0	0	9.40343e-05	0.00297996	0.00154755	0.041267	0.00737288
s__Actinomyces_sp_ICM47	0	9.94819e-05	0.00050144	0.00297908	0.00136955	0.0966644	0.0126373
s__Peptostreptococcus_anaerobius	0	0	9.79022e-05	0.00291953	0.00109781	0.0815488	0.00976141
s__Bifidobacterium_simiarum	0.000123559	0.000791977	0.00127773	0.00284743	0.00246463	0.021017	0.00414501
s__Bacteroides_sartorii	0	0	0.000170288	0.00282376	0.00191765	0.0769789	0.00883811
s__Bacteroides_nordii	0	0	0	0.00276479	0.00011314	0.132184	0.0150149
s__Sellimonas_intestinalis	0	0	0	0.00274444	0	0.171219	0.0183605
s__Streptomyces_gancidicus	0	0.00160044	0.00283709	0.00271431	0.00339318	0.00670148	0.00142458
s__Allisonella_histaminiformans	0	0	0	0.00270695	6.19111e-05	0.0577585	0.00840363
s__Megasphaera_stantonii	0	0	0	0.00266138	0.000190192	0.194093	0.0191055
s__Bacteroides_pectinophilus	0	0	0.000163767	0.00263453	0.00144715	0.0512769	0.00787617
s__Streptococcus_cristatus	0	0	0.000105851	0.00258054	0.000822989	0.120637	0.0124311
s__Blautia_coccoides	0	0	0	0.00256429	0	0.264797	0.025839
s__Lactobacillus_saerimneri	0	0	0	0.00253997	0	0.0614906	0.0102441
s__Desulfovibrio_piger	0	0	0	0.00249969	0	0.230738	0.0226322
s__Bacteroides_coprocola	0	0	9.79022e-05	0.0023758	0.000601161	0.0467756	0.0069732
s__Bifidobacterium_italicum	9.97301e-05	0.00147319	0.00219428	0.00234494	0.00295407	0.00648837	0.00112117
s__Bacteroides_coprophilus	0	0	0	0.00234021	0	0.185806	0.0182129
s__Prevotella_sp_P3_122	0	0	0	0.00225505	0	0.0537468	0.00861203
s__Prevotella_buccae	0	0	0	0.0022059	0	0.216162	0.02111
s__Veillonella_dispar	0	0	0.000207758	0.00205781	0.00132266	0.0314278	0.0049285
s__Streptococcus_sp_SK643	0	0.000376491	0.00100221	0.00202783	0.0024991	0.0254756	0.00312016
s__Lactobacillus_ultunensis	0	0	0	0.00199498	0	0.0759808	0.0107164
s__Kocuria_kristinae	0	0	0.000169348	0.00196133	0.00034857	0.182615	0.0178011
s__Clostridium_bolteae	0	0	0	0.00192852	0	0.083843	0.00965676
s__Eubacterium_callanderi	0	0	0	0.00186627	0.000780714	0.029404	0.00536809
s__Streptococcus_sp_DD10	0	0	0.000136955	0.0017719	0.000318652	0.110235	0.0109231
s__Enterobacter_sp_638	0	0	0.000219322	0.00172373	0.000982433	0.0278064	0.00454999
s__Bacteroides_sp_CAG_633	0	0	8.11147e-05	0.00169273	0.000941229	0.0487167	0.00570559
s__Micrococcus_luteus	0	0	0	0.00166203	9.53989e-05	0.0966604	0.00997464
s__Acidaminococcus_intestini	0	0	0	0.00164251	0	0.165423	0.0161488
s__Actinomyces_turicensis	0	0	0	0.00159096	0.000410772	0.0473943	0.00593225
s__Bifidobacterium_gallicum	0	0	0.000157148	0.00157571	0.00188246	0.0160668	0.00282536
s__Veillonella_rogosae	0	0	0.00022938	0.00156012	0.00135599	0.0192187	0.00327773
s__Lactobacillus_acetotolerans	0	0	0	0.00155888	9.44917e-05	0.0583489	0.00725444
s__Clostridiales_bacterium_1_7_47FAA	0	0	0	0.00148667	0.00095096	0.0263148	0.00391001
s__Bifidobacterium_minimum	0	0.000881039	0.00121933	0.00148097	0.00199382	0.00514544	0.000925844
s__Haemophilus_sp_C1	0	0	0	0.00146913	0.000145327	0.108569	0.0108656
s__Bifidobacterium_lemurum	0	0.000333426	0.00091404	0.00145546	0.00210521	0.00734941	0.00155921
s__Pantoea_sp_PSNIH6	0	0.000161526	0.000396535	0.00144464	0.000928123	0.0388086	0.00436139
s__Lactobacillus_coleohominis	0	0	0	0.00140039	0	0.0549338	0.00694788
s__Brenneria_sp_EniD312	0	0	0	0.00137428	0.00026861	0.0638794	0.00658531
s__Actinomyces_viscosus	0	0.000901829	0.00132156	0.00132552	0.00171087	0.0030091	0.000624555
s__Bacteroides_sp_CAG_598	0	0	0	0.00130184	0.000286197	0.0582488	0.00595139
s__Ochrobactrum_sp_POC9	0	0.000280823	0.000726865	0.00129712	0.00130108	0.0245232	0.00264373
s__Lactobacillus_versmoldensis	0	0	0	0.00125535	0	0.0337886	0.00511489
s__Photorhabdus_namnaonensis	0	0	8.18837e-05	0.00125219	0.00064135	0.0282099	0.0037086
s__Raoultella_sp_T31	0	0	0.000188069	0.00124937	0.00104571	0.019514	0.00296767
s__Streptococcus_sp_HMSC071D03	0	0.000256385	0.000608556	0.00124762	0.00128795	0.0233328	0.00258116
s__Anaerotruncus_colihominis	0	0	0	0.00124256	0	0.0562414	0.00710308
s__Weissella_cibaria	0	0	0	0.00124127	0.000126714	0.0226243	0.00411664
s__Haemophilus_haemolyticus	0	0	0	0.0012369	0.000200387	0.0973786	0.00953226
s__Aspergillus_lentulus	0	0	0.000184148	0.00123461	0.000478021	0.0339796	0.00426965
s__Bacteroides_massiliensis	0	0	0	0.00121262	0.000154533	0.0318782	0.00479236
s__Micrococcus_aloeverae	0	0	0	0.00120736	9.49436e-05	0.0706988	0.00734961
s__Prevotella_sp_885	0	0	0	0.00118854	0.000103708	0.0243821	0.00390965
s__Bifidobacterium_tissieri	0	0	0.000198268	0.00114665	0.000439124	0.0158562	0.00250633
s__Oscillibacter_sp_CAG_241	0	0	0.000188983	0.00112322	0.000709982	0.0195197	0.00301311
s__Clostridium_sp_MSTE9	0	0	0	0.00112027	0.0011013	0.0133448	0.00247833
s__Clostridioides_difficile	0	0	5.22448e-05	0.00111457	0.000660779	0.023107	0.00363029
s__Streptococcus_sp_HMSC034E03	0	0.000171022	0.00045876	0.00107171	0.000888391	0.039999	0.00392951
s__Streptomyces_malaysiensis	0	0.000472459	0.000985188	0.00106642	0.0014018	0.00340173	0.000786863
s__Citrobacter_youngae	0	0	0	0.00104182	0	0.103687	0.0101179
s__Escherichia_albertii	0	0	0	0.000967543	0.000100288	0.0917719	0.00894925
s__Escherichia_marmotae	0	0	6.34343e-05	0.000948267	0.000176355	0.081575	0.0079509
s__Parasutterella_excrementihominis	0	0	0	0.000941405	0	0.0368663	0.00487846
s__Pseudoscardovia_suis	0	0.000563516	0.000866919	0.000940789	0.00120967	0.00272629	0.000556244
s__Leuconostoc_lactis	0	0	0	0.00091033	0	0.0525777	0.00534799
s__Holdemania_filiformis	0	0	0	0.000908817	0.000526124	0.0215809	0.00300861
s__Corynebacterium_maris	0	0.000402915	0.000766296	0.000904467	0.00122095	0.00354663	0.000693458
s__Parabacteroides_chinchillae	0	0	0	0.000881908	0.000100288	0.0500253	0.00506897
s__Streptococcus_canis	0	0	0	0.000879163	0	0.0663589	0.00650605
s__Firmicutes_bacterium_CAG_646	0	0	0	0.000863199	0.000231799	0.0433826	0.00443913
s__Streptococcus_sp_HMSC070B10	0	0.000144942	0.000476752	0.00084472	0.00105449	0.0080457	0.00116094
s__Lachnospiraceae_bacterium_COE1	0	0	0	0.000843344	0.000295672	0.0231071	0.00319626
s__Campylobacter_jejuni	0	0	0	0.000830325	0	0.0356344	0.00407713
s__Citrobacter_freundii	0	0	0	0.000819168	8.5144e-05	0.0728814	0.00711519
s__Intestinibacter_bartlettii	0	0	6.34343e-05	0.000814019	0.000282369	0.033355	0.00344221
s__Cupriavidus_oxalaticus	0	0.000109781	0.000299711	0.000801614	0.000759549	0.00715741	0.00132863
s__Enterobacter_sp_10_1	0	0	0.000176355	0.00078002	0.00045876	0.0135711	0.00202968
s__Bifidobacterium_magnum	0	0	0.000142736	0.000760889	0.000655254	0.0107852	0.00152135
s__Mitsuokella_jalaludinii	0	0	0	0.000746952	7.31074e-05	0.0284195	0.0034332
s__Clostridium_clostridioforme	0	0	0	0.000708234	0	0.0355005	0.00401602
s__Bifidobacterium_pseudolongum	0	0	0.000238345	0.000682013	0.000835176	0.0144872	0.00151357
s__Bacteroides_sp_CAG_661	0	0	7.72665e-05	0.000681591	0.000373968	0.0098686	0.00189816
s__Bifidobacterium_choerinum	0	7.26637e-05	0.000198964	0.000672604	0.000860155	0.00521317	0.00100001
s__Atopobium_parvulum	0	9.94819e-05	0.000380194	0.00067193	0.00102146	0.00515154	0.00087634
s__Ruminococcus_lactaris	0	0	0	0.000659897	0	0.0325239	0.00393531
s__Morganella_morganii	0	0	0	0.000645512	8.6746e-05	0.0191859	0.00230189
s__Veillonella_denticariosi	0	0	0.000187839	0.00064306	0.000781959	0.00473075	0.00101782
s__Escherichia_sp_ESNIH1	0	0	0.000200387	0.000634515	0.000463599	0.0137038	0.00164427
s__Bifidobacterium_parmae	0	8.6746e-05	0.000317553	0.000628109	0.000866919	0.00367749	0.000802451
s__Coprococcus_comes	0	0	0	0.000618119	0.000410772	0.0150035	0.00187888
s__Klebsiella_michiganensis	0	0	0.000309066	0.000617554	0.000758554	0.00405127	0.000874637
s__Xenorhabdus_bovienii	0	8.07628e-05	0.000192431	0.000610046	0.000474718	0.00701035	0.00116312
s__Bifidobacterium_asteroides	0	0	0.000193896	0.000596124	0.00127716	0.00267679	0.000729702
s__Corynebacterium_xerosis	0	0	0	0.000583503	0	0.0394832	0.00400954
s__Stomatobaculum_longum	0	0	0	0.000583215	0	0.0386739	0.00390906
s__Lactobacillus_rapi	0	0	0.000117086	0.000549882	0.000437797	0.00747976	0.00116585
s__Lactobacillus_gigeriorum	0	0	0	0.000545405	8.93504e-05	0.0249826	0.00267997
s__Odoribacter_laneus	0	0	0	0.000544681	0	0.0140444	0.00230134
s__Eremococcus_coleocola	0	0	8.76123e-05	0.000535988	0.000382416	0.0107196	0.00141634
s__Prevotella_sp_CAG_1124	0	0	0	0.000532173	0.000108365	0.0143169	0.00172932
s__Lactobacillus_concavus	0	0	0	0.000529162	0	0.0255491	0.00294438
s__Corynebacterium_sp_HMSC078H07	0	0	0	0.000500863	0.00023809	0.0240757	0.00240759
s__Parabacteroides_johnsonii	0	0	0	0.000495598	0	0.0335372	0.00337559
s__Corynebacterium_pseudogenitalium	0	0	0	0.000494807	0.000162229	0.0315519	0.00309717
s__Ruminococcaceae_bacterium_D5	0	0	0	0.000492209	0.000351258	0.00488608	0.00101742
s__Hungatella_effluvii	0	0	0	0.000489145	0	0.0237389	0.00262634
s__Enterococcus_casseliflavus	0	0	0	0.000487857	0.00022938	0.0142854	0.00161312
s__Prevotella_dentalis	0	0	0	0.00048253	0	0.0254579	0.00272661
s__Lactococcus_garvieae	0	0	7.63025e-05	0.000472914	0.000289429	0.00738078	0.00118624
s__Varibaculum_cambriense	0	0	0	0.000457143	0.00018353	0.0147511	0.00160434
s__Firmicutes_bacterium_CAG_110	0	0	0	0.000449988	0	0.0250824	0.0026979
s__Flavonifractor_sp_An10	0	0	0	0.0004442	0.000398921	0.0050715	0.000903888
s__Negativicoccus_succinicivorans	0	0	0	0.000429014	0.000227191	0.00714269	0.00114176
s__Bifidobacterium_catulorum	0	0	0	0.000424715	0	0.0286812	0.00291141
s__Prevotella_bryantii	0	0	0	0.000422731	0	0.0121538	0.00165105
s__Aggregatibacter_sp_oral_taxon_458	0	0	0	0.000419549	0	0.0333325	0.00326342
s__Bifidobacterium_primatium	0	0.000160465	0.000311123	0.000405219	0.000563516	0.00234588	0.000380208
s__Lactobacillus_equi	0	0	0	0.00039761	0.000157148	0.0252375	0.00247869
s__Paraprevotella_clara	0	0	0	0.00039106	0	0.0309048	0.0030225
s__Kluyvera_cryocrescens	0	0	8.5144e-05	0.000386587	0.000207758	0.00679797	0.000980109
s__Bacteroides_faecis	0	0	0	0.000384685	6.97258e-05	0.0138111	0.00164886
s__Proteobacteria_bacterium_CAG_139	0	0	0	0.000384548	0	0.0131012	0.00188627
s__Actinomyces_urogenitalis	0	0	0	0.000383828	7.8574e-05	0.0190689	0.00204683
s__Actinomyces_sp_S6_Spd3	0	0	0.000187215	0.000373403	0.000405574	0.00857122	0.000887609
s__Photorhabdus_khanii	0	0	0	0.000373234	0	0.0252161	0.00248758
s__Xanthomonas_perforans	0	0	0	0.0003542	0.000237337	0.00542396	0.000907757
s__Bacteroides_stercorirosoris	0	0	0	0.000353168	0	0.0122363	0.00140976
s__Pseudoscardovia_radai	0	9.5253e-05	0.00026861	0.000347974	0.000525674	0.00166363	0.000336231
s__Bifidobacterium_bombi	0	6.31245e-05	0.000234172	0.000347922	0.000550589	0.00233168	0.000379748
s__Streptococcus_sinensis	0	0	7.47935e-05	0.000347541	0.000190097	0.0207138	0.00202107
s__Pseudomonas_sp_2822_17	0	0	0	0.000342825	0	0.00952757	0.00145349
s__Gordonia_terrae	0	9.97301e-05	0.000318652	0.000339739	0.000484577	0.00124449	0.000279991
s__Olsenella_uli	0	0	0	0.000337866	0.000390456	0.00349752	0.000623747
s__Rikenella_microfusus	0	0	0	0.000334273	0	0.0119697	0.00161363
s__Neisseria_subflava	0	0	0	0.000331369	0	0.0128568	0.00166996
s__Streptococcus_sp_NLAE_zl_C503	0	7.63025e-05	0.000175225	0.0003194	0.000386887	0.00428561	0.000567651
s__Haemophilus_aegyptius	0	0	0	0.00031291	7.51606e-05	0.0161901	0.00171365
s__Citrobacter_farmeri	0	0	0	0.000309815	0.000173492	0.00912259	0.00119917
s__Lactobacillus_mindensis	0	0	0	0.000302816	0	0.0243423	0.00239771
s__Prevotella_sp_F0091	0	0	0	0.000299746	0	0.0144572	0.00180572
s__Megamonas_rupellensis	0	0	0	0.00028392	0	0.00768437	0.0010409
s__Haemophilus_paraphrohaemolyticus	0	0	0	0.000279556	0	0.0166663	0.00168635
s__Bifidobacterium_anseris	0	0	0	0.000274471	7.91125e-05	0.00522143	0.000868246
s__Streptococcus_pseudopneumoniae	0	0	9.41229e-05	0.000273341	0.000217477	0.0090474	0.000916752
s__Clostridium_disporicum	0	0	0	0.000268702	0	0.00733536	0.0010961
s__Blautia_sp_CAG_257	0	0	0	0.000267712	0.000242981	0.00386712	0.000626114
s__Anaeroglobus_geminatus	0	0	0	0.000258605	0.000282369	0.00475186	0.00059448
s__Actinomyces_ruminicola	0	0	0	0.000256792	0.000356839	0.00276736	0.00046883
s__Streptococcus_infantis	0	0	9.53989e-05	0.000249434	0.000285471	0.00476179	0.000547351
s__Pantoea_sesami	0	0	0	0.000247452	8.5144e-05	0.0155906	0.00154203
s__Prevotella_sp_CAG_1320	0	0	0	0.000242644	0.000142736	0.00515616	0.000680702
s__Roseburia_sp_CAG_182	0	0	0	0.000241364	0.000130152	0.00395388	0.000684103
s__Kluyvera_ascorbata	0	0	7.81959e-05	0.000237532	0.000190798	0.00254922	0.000485806
s__Finegoldia_magna	0	0	6.31245e-05	0.000234336	0.000195804	0.00530988	0.00067361
s__Klebsiella_oxytoca	0	0	0	0.000232871	0.000100288	0.00325239	0.000553934
s__Geodermatophilus_sp_LHW52908	0	0	0	0.00023041	0.000103879	0.00294325	0.000573153
s__Ardenticatena_maritima	0	7.72665e-05	0.000180162	0.000229392	0.000331056	0.00098207	0.00022775
s__Bordetella_pertussis	0	0	0.000197035	0.000222037	0.000334493	0.00104261	0.000219825
s__Cedecea_davisae	0	0	0	0.000220123	0	0.00996467	0.0012685
s__Caulobacter_sp_FWC26	0	8.07628e-05	0.000179398	0.000215589	0.000327535	0.000795169	0.000183308
s__Micromonospora_sp_MH33	0	0	0.000113596	0.000212325	0.000298446	0.00137689	0.000280415
s__Microbacterium_sp_C448	0	8.02325e-05	0.000187839	0.000212185	0.000299711	0.000824593	0.00018827
s__Bifidobacterium_tsurumiense	0	0	0	0.000208044	0.000183243	0.00419424	0.000559071
s__Cronobacter_universalis	0	0	0	0.000201783	0	0.0115458	0.0013219
s__Neisseria_flavescens	0	0	0	0.000201458	0	0.0106711	0.0012606
s__Roseburia_inulinivorans	0	0	0	0.000197717	9.5253e-05	0.00827026	0.000847445
s__Kluyvera_georgiana	0	0	0	0.000194333	0	0.00535383	0.000728748
s__Micromonospora_lupini	0	0	8.75594e-05	0.000193777	0.000189887	0.00216901	0.000342077
s__Lactobacillus_taiwanensis	0	0	0	0.000191826	0	0.0062926	0.000825113
s__Anaeromassilibacillus_sp_An250	0	0	0	0.000190883	0	0.00425734	0.000686988
s__Lactococcus_lactis	0	0	0	0.000190406	0	0.00916582	0.00113253
s__Bacteroidales_bacterium_KA00344	0	0	0	0.000189242	7.34199e-05	0.00386712	0.000549081
s__Bacteroides_sp_CAG_443	0	0	0	0.000188141	0	0.00304884	0.000622422
s__Veillonella_rodentium	0	0	0	0.000187404	0	0.0104323	0.00110637
s__Erythrobacter_sp_NAP1	0	8.55108e-05	0.000142736	0.000186536	0.000262837	0.00082966	0.000166912
s__Prevotella_multiformis	0	0	0	0.000186128	0	0.0164941	0.00161529
s__Kosakonia_arachidis	0	0	0	0.000183542	0	0.00497141	0.000653435
s__Corynebacterium_aurimucosum	0	0	0	0.000183508	0	0.0102639	0.00102302
s__Phascolarctobacterium_sp_CAG_266	0	0	9.79022e-05	0.000180626	0.000227191	0.00147836	0.000265273
s__Campylobacter_coli	0	0	0	0.000177118	0	0.0057508	0.00074638
s__Corynebacterium_marinum	0	0	0	0.000173327	0.000176295	0.00201943	0.000360094
s__Streptococcus_hyointestinalis	0	0	0	0.000169579	0	0.00355025	0.000547024
s__Streptococcus_sp_oral_taxon_056	0	0	0	0.000169488	8.19844e-05	0.00880931	0.000910437
s__Streptococcus_sp_A12	0	0	0	0.000164539	0	0.00459754	0.000681199
s__Firmicutes_bacterium_CAG_83	0	0	0	0.000164295	0	0.013627	0.00132957
s__Staphylococcus_haemolyticus	0	0	0	0.000163156	9.17648e-05	0.00633571	0.000664193
s__Parvimonas_sp_oral_taxon_110	0	0	0	0.000162806	0	0.0154582	0.00150821
s__Dolosigranulum_pigrum	0	0	0	0.000162795	0.000179125	0.00332726	0.000395464
s__Streptococcus_sp_HPH0090	0	0	0	0.00016147	9.53503e-05	0.00785696	0.000790743
s__Slackia_exigua	0	0	0	0.000158229	0	0.00281749	0.000453744
s__Propionimicrobium_lymphophilum	0	0	0	0.000154736	0.000199482	0.00280551	0.000340156
s__Clostridium_aldenense	0	0	0	0.000153091	0	0.00733749	0.000835473
s__Prevotella_colorans	0	0	0	0.000152111	0	0.00976115	0.00101013
s__Enterococcus_aquimarinus	0	0	0	0.000151723	7.2471e-05	0.0026964	0.000445708
s__Bifidobacterium_mongoliense	0	0	0	0.000146608	0.000178497	0.00124454	0.000249728
s__Janibacter_hoylei	0	0	7.8574e-05	0.000145826	0.000175119	0.00407744	0.000418978
s__Streptomyces_collinus	0	0	8.68845e-05	0.000139817	0.000178701	0.000969481	0.000195028
s__Streptococcus_mutans	0	0	0	0.000136349	0.000108739	0.00176355	0.000282222
s__Rhodococcus_sp_Leaf278	0	0	7.49278e-05	0.000135445	0.000164598	0.00204961	0.000263396
s__Bacteroides_helcogenes	0	0	0	0.000134567	0	0.00469524	0.000604609
s__Actinokineospora_spheciospongiae	0	0	9.17648e-05	0.000133805	0.000211702	0.00119045	0.000167566
s__Flavonifractor_sp_An306	0	0	0	0.000131793	8.6746e-05	0.00239393	0.000409627
s__Kineococcus_xinjiangensis	0	0	0.000100194	0.000131517	0.000179125	0.000613286	0.00012918
s__Rhizobium_sp_NT_26	0	0	8.36232e-05	0.000131079	0.000225966	0.000592717	0.000150998
s__Thermoanaerobacterales_bacterium_50_218	0	0	8.6746e-05	0.000130833	0.000149856	0.00139386	0.0002283
s__Sulfurihydrogenibium_azorense	0	0	0	0.000129971	0.000149587	0.00187839	0.000275821
s__Arthrobacter_humicola	0	0	0.000101426	0.000129872	0.00021673	0.000450405	0.000117104
s__Brenneria_salicis	0	0	0	0.000129532	8.46738e-05	0.00410036	0.000493069
s__Prevotella_sp_CAG_755	0	0	0	0.000129491	0.000113596	0.00165734	0.000268955
s__Clostridium_sp_CAG_299	0	0	0	0.000124887	9.36077e-05	0.00226768	0.000336338
s__Streptococcus_milleri	0	0	0	0.000122636	0	0.011684	0.00114088
s__Bifidobacterium_commune	0	0	0	0.000120856	0.000173769	0.00125506	0.000196649
s__Mycobacterium_alsense	0	0	7.72665e-05	0.000120381	0.00018353	0.000819844	0.000166105
s__Blastococcus_saxobsidens	0	0	0	0.000119069	0.000108365	0.00147572	0.00023473
s__Prevotella_sp_CAG_1092	0	0	0	0.000119046	0	0.00734943	0.000735534
s__Micrococcus_lylae	0	0	0	0.000118812	0	0.00517425	0.000572566
s__Acutalibacter_muris	0	0	0	0.000117691	0.000130152	0.00141084	0.000221292
s__Dickeya_chrysanthemi	0	0	0	0.000111053	0.00011314	0.00223057	0.000279854
s__Enterococcus_sp_8G7_MSG3316	0	0	0	0.000107178	0	0.00329837	0.000427027
s__Eubacterium_rectale	0	0	0	0.000104782	0	0.00811887	0.000797241
s__Rhodococcus_sp_AG1013	0	0	8.75594e-05	0.000102913	0.000161987	0.000536102	0.000122403
s__Streptococcus_porcinus	0	0	0	0.000102171	0	0.00188926	0.000306537
s__Acidaminococcus_sp_CAG_542	0	0	0	9.69175e-05	0	0.00592974	0.000593047
s__Fusobacterium_naviforme	0	0	0	9.35802e-05	0	0.00786248	0.000774948
s__Dialister_sp_CAG_357	0	0	0	9.13567e-05	0.000108365	0.000591343	0.000140508
s__Mycobacterium_sp_1465703_0	0	0	0	9.06812e-05	0.000171022	0.00039098	0.000115341
s__Cellulosimicrobium_cellulans	0	0	0	8.93999e-05	0.000126795	0.000728943	0.000161689
s__Parascardovia_denticolens	0	0	0	8.93742e-05	0.000140348	0.0011967	0.000167815
s__Serratia_proteamaculans	0	0	0	8.92341e-05	8.36232e-05	0.00140879	0.000246226
s__Erwinia_billingiae	0	0	0	8.9025e-05	9.64765e-05	0.00207124	0.000237245
s__Alloscardovia_macacae	0	0	0	8.89617e-05	0.000126795	0.000495289	0.000122589
s__Clostridium_sp_CAG_242	0	0	0	8.87974e-05	0	0.00238591	0.000365238
s__Megasphaera_cerevisiae	0	0	0	8.3946e-05	0	0.00121711	0.000229673
s__Avibacterium_paragallinarum	0	0	0	8.24477e-05	0	0.00309516	0.000406067
s__Faecalicatena_contorta	0	0	0	8.17946e-05	0	0.00250973	0.000355173
s__Citrobacter_sp_MGH106	0	0	0	7.97191e-05	0	0.00319326	0.000343022
s__Klebsiella_sp_RIT_PI_d	0	0	0	7.86757e-05	0	0.00239378	0.000339438
s__Clostridium_neonatale	0	0	0	7.85973e-05	0	0.00277233	0.00030721
s__Propionibacterium_australiense	0	0	0	7.7532e-05	8.95626e-05	0.0023809	0.000244584
s__Ideonella_sakaiensis	0	0	0	7.65656e-05	0	0.00233168	0.00031531
s__Bifidobacterium_cuniculi	0	0	0	7.52357e-05	0.000117086	0.000421043	0.000107457
s__Enterobacter_mori	0	0	0	7.48428e-05	0	0.00380943	0.000408677
s__Persephonella_marina	0	0	0	7.29931e-05	5.87649e-05	0.00152638	0.000209779
s__Actinomyces_oris	0	0	0	6.98825e-05	0	0.00122095	0.000190402
s__Lachnoclostridium_sp_An131	0	0	0	6.95907e-05	0	0.00219322	0.000315619
s__Neisseria_macacae	0	0	0	6.88105e-05	0	0.00309163	0.000326526
s__Enterococcus_malodoratus	0	0	0	6.75769e-05	9.53503e-05	0.000647426	0.000123325
s__Weissella_paramesenteroides	0	0	0	6.67703e-05	0	0.00334585	0.000343192
s__Paraburkholderia_ribeironis	0	0	0	6.67497e-05	0.000100288	0.000736594	0.000129492
s__Eubacterium_sp_14_2	0	0	0	6.67291e-05	0	0.00177403	0.000234617
s__Enterococcus_hirae	0	0	0	6.56227e-05	0	0.00219031	0.00030351
s__Butyrivibrio_sp_Su6	0	0	0	6.49394e-05	0	0.00202563	0.000247959
s__Bacteroides_sp_CAG_462	0	0	0	6.48121e-05	6.97258e-05	0.00128904	0.000176937
s__Neisseria_polysaccharea	0	0	0	6.45784e-05	0	0.00319136	0.000344371
s__Halothiobacillus_sp_15_55_196	0	0	0	6.43737e-05	0	0.00141854	0.00021148
s__Leifsonia_sp_Leaf336	0	0	0	6.40081e-05	0.000103879	0.000398921	9.471e-05
s__Haemophilus_pittmaniae	0	0	0	6.34101e-05	0	0.00380943	0.000388229
s__Micromonospora_marina	0	0	0	6.31704e-05	8.11147e-05	0.00261899	0.000260567
s__Brachybacterium_muris	0	0	0	6.24479e-05	0.000101426	0.000498651	0.000103155
s__Corynebacterium_deserti	0	0	0	6.15296e-05	0	0.00463599	0.000459433
s__Anaeromassilibacillus_sp_An200	0	0	0	6.0299e-05	0	0.00184535	0.000263814
s__Corynebacterium_tuberculostearicum	0	0	0	5.87972e-05	0	0.003548	0.000350019
s__Holdemanella_biformis	0	0	0	5.73856e-05	0	0.00148572	0.00023035
s__Pseudomonas_sp_57B_090624	0	0	0	5.6817e-05	9.36077e-05	0.000440887	8.86006e-05
s__Eubacterium_eligens	0	0	0	5.66631e-05	0	0.00236537	0.000304524
s__Actinomyces_johnsonii	0	0	0	5.6341e-05	0	0.00119045	0.00015776
s__Prevotella_ruminicola	0	0	0	5.49981e-05	0	0.00165734	0.000210829
s__Lactobacillus_johnsonii	0	0	0	5.45703e-05	0	0.00253582	0.000266966
s__Bifidobacterium_criceti	0	0	0	5.40434e-05	0	0.000664605	0.000128352
s__Turicibacter_sanguinis	0	0	0	5.37308e-05	0	0.00213654	0.000250398
s__Methylobrevis_pamukkalensis	0	0	0	5.31931e-05	9.62155e-05	0.000284831	6.70742e-05
s__Arthrobacter_sp_49Tsu3_1M3	0	0	0	5.29496e-05	0	0.00136739	0.000205512
s__Mogibacterium_diversum	0	0	0	5.28118e-05	0	0.00119045	0.000184484
s__Veillonella_tobetsuensis	0	0	0	4.92443e-05	0	0.00130374	0.000165148
s__Citrobacter_sp_50677481	0	0	0	4.87154e-05	0	0.000842085	0.000138228
s__Cryobacterium_arcticum	0	0	0	4.86383e-05	9.40343e-05	0.000380384	7.91168e-05
s__Methylobacterium_mesophilicum	0	0	0	4.7809e-05	9.39194e-05	0.000284831	7.63981e-05
s__Actinomyces_naeslundii	0	0	0	4.61783e-05	0	0.000763832	0.000139216
s__Lactobacillus_hordei	0	0	0	4.6167e-05	0	0.00103485	0.000166722
s__Neisseria_perflava	0	0	0	4.56518e-05	0	0.00418867	0.00040987
s__Corynebacterium_accolens	0	0	0	4.49737e-05	0	0.000847106	0.000124269
s__Eubacterium_plexicaudatum	0	0	0	4.42723e-05	0	0.000698111	0.000120225
s__Trichinella_pseudospiralis	0	0	0	4.41001e-05	0	0.00261899	0.000265039
s__Paracoccus_lutimaris	0	0	0	4.36292e-05	0	0.0018544	0.000231795
s__Eubacterium_infirmum	0	0	0	4.32288e-05	0	0.00209433	0.000223775
s__Enterobacter_soli	0	0	0	4.31208e-05	0	0.0012375	0.000174183
s__Enterococcus_sp_10A9_DIV0425	0	0	0	4.17562e-05	0	0.00047669	9.79671e-05
s__Acidovorax_sp_GW101_3H11	0	0	0	4.16412e-05	0	0.000616299	0.000121492
s__Mycobacterium_sp_1274756_6	0	0	0	4.16346e-05	7.91125e-05	0.000295672	6.4143e-05
s__Pseudocitrobacter_faecalis	0	0	0	4.15908e-05	0	0.00166663	0.000174498
s__Firmicutes_bacterium_CAG_791	0	0	0	4.09402e-05	0	0.000539522	9.38971e-05
s__Streptococcus_agalactiae	0	0	0	4.05714e-05	0	0.00107692	0.000139826
s__Intestinimonas_butyriciproducens	0	0	0	4.03534e-05	0	0.00184148	0.000189363
s__Cronobacter_condimenti	0	0	0	3.92427e-05	0	0.00103485	0.000133511
s__Variovorax_paradoxus	0	0	0	3.90398e-05	0	0.00111528	0.000131775
s__Faecalicoccus_pleomorphus	0	0	0	3.86779e-05	0	0.00184148	0.000213731
s__Actinomycetales_bacterium_SN12	0	0	0	3.73882e-05	7.81959e-05	0.000381401	6.79625e-05
s__Bifidobacterium_actinocoloniiforme	0	0	0	3.72326e-05	0	0.000441408	8.3835e-05
s__Enterobacter_sp_RIT_418	0	0	0	3.69179e-05	0	0.000882558	0.0001103
s__Dermatophilus_congolensis	0	0	0	3.65311e-05	0	0.00119045	0.000128689
s__Marinomonas_fungiae	0	0	0	3.63817e-05	0	0.000796631	0.000126513
s__Acidipropionibacterium_acidipropionici	0	0	0	3.61745e-05	8.36232e-05	0.000317553	6.2477e-05
s__Desulfovibrio_alkalitolerans	0	0	0	3.61238e-05	0	0.000932672	0.00013063
s__Streptococcus_sp_DD13	0	0	0	3.55149e-05	0	0.000492588	9.97959e-05
s__Bacteroides_faecichinchillae	0	0	0	3.53079e-05	0	0.000879759	0.000128164
s__Saccharomyces_cerevisiae_x_Saccharomyces_kudriavzevii	0	0	0	3.51759e-05	0	0.000992651	0.000125074
s__Lachnoclostridium_sp_An138	0	0	0	3.50319e-05	0	0.00164929	0.000210143
s__Eubacterium_pyruvativorans	0	0	0	3.43527e-05	5.87649e-05	0.000357402	7.19232e-05
s__Actinomyces_meyeri	0	0	0	3.29383e-05	0	0.00190472	0.00019007
s__Tetrasphaera_remsis	0	0	0	3.27839e-05	0	0.000327938	6.7591e-05
s__Pseudomonas_sp_OV286	0	0	0	3.24369e-05	5.22448e-05	0.000317553	6.31596e-05
s__Sphingobium_yanoikuyae	0	0	0	3.22719e-05	6.18749e-05	0.000288646	6.24339e-05
s__Roseburia_intestinalis	0	0	0	3.10227e-05	0	0.00160626	0.000210976
s__Pantoea_vagans	0	0	0	3.0669e-05	0	0.000286812	6.70075e-05
s__Salmonella_bongori	0	0	0	2.97965e-05	0	0.000701738	0.000115366
s__Yersinia_nurmii	0	0	0	2.84383e-05	0	0.000635106	0.000106212
s__Lachnoclostridium_sp_An169	0	0	0	2.8113e-05	0	0.000882558	0.00010907
s__Deinococcus_reticulitermitis	0	0	0	2.69892e-05	0	0.000477979	7.66352e-05
s__Frondihabitans_sp_Leaf304	0	0	0	2.69505e-05	0	0.000475243	8.49888e-05
s__Pseudoalteromonas_shioyasakiensis	0	0	0	2.67637e-05	0	0.000476179	7.00735e-05
s__Rhodobacter_sp_LPB0142	0	0	0	2.65531e-05	0	0.000647426	7.97047e-05
s__Streptomyces_sp_75	0	0	0	2.60496e-05	0	0.000268051	5.83488e-05
s__Prevotella_timonensis	0	0	0	2.59863e-05	0	0.00125387	0.000138316
s__Enterococcus_sp_3H8_DIV0648	0	0	0	2.57343e-05	0	0.000367059	7.45038e-05
s__Pseudooceanicola_flagellatus	0	0	0	2.56372e-05	0	0.00039098	6.4368e-05
s__Raoultella_planticola	0	0	0	2.53301e-05	0	0.000882558	9.7175e-05
s__Oceanicola_granulosus	0	0	0	2.49373e-05	0	0.000381401	7.00271e-05
s__Streptomyces_sp_3213_3	0	0	0	2.47071e-05	0	0.000178701	4.56318e-05
s__Citrobacter_werkmanii	0	0	0	2.4268e-05	0	0.00143394	0.000143301
s__Tatumella_ptyseos	0	0	0	2.41416e-05	0	0.000796631	0.000105276
s__Eubacterium_maltosivorans	0	0	0	2.38725e-05	0	0.000339419	7.09415e-05
s__Izhakiella_capsodis	0	0	0	2.35543e-05	0	0.000476179	6.93365e-05
s__Corynebacterium_pseudodiphtheriticum	0	0	0	2.34527e-05	0	0.000637305	7.7953e-05
s__Stenotrophomonas_rhizophila	0	0	0	2.29455e-05	0	0.000400774	7.62022e-05
s__Bordetella_genomosp_2	0	0	0	2.27031e-05	0	0.000280695	5.23778e-05
s__Pseudomonas_aeruginosa_group	0	0	0	2.26416e-05	0	0.000421043	6.33871e-05
s__Roseburia_sp_831b	0	0	0	2.18583e-05	0	0.000736594	8.61768e-05
s__Anaerococcus_vaginalis	0	0	0	2.17237e-05	0	0.00119045	0.000120949
s__Clostridium_sp_CAG_510	0	0	0	2.15112e-05	0	0.000598381	8.15362e-05
s__Pseudooceanicola_batsensis	0	0	0	2.14841e-05	0	0.000458824	6.59418e-05
s__Serratia_marcescens	0	0	0	2.14661e-05	0	0.000796631	9.41285e-05
s__Enterobacter_sp_kpr_6	0	0	0	2.12253e-05	0	0.000401152	6.00783e-05
s__Streptomyces_viridosporus	0	0	0	2.12208e-05	0	0.000448496	6.17298e-05
s__Pacificibacter_marinus	0	0	0	2.09785e-05	0	0.00043346	7.05353e-05
s__Streptomyces_resistomycificus	0	0	0	2.08042e-05	0	0.000448761	6.42361e-05
s__Rhodobacter_vinaykumarii	0	0	0	2.0546e-05	0	0.000849931	9.90995e-05
s__Candidatus_Burkholderia_pumila	0	0	0	2.0015e-05	0	0.000368297	5.71472e-05
s__Erwinia_gerundensis	0	0	0	1.90894e-05	0	0.000350238	6.44226e-05
s__Barnesiella_sp_An22	0	0	0	1.88536e-05	0	0.000184148	4.48555e-05
s__Aspergillus_campestris	0	0	0	1.85414e-05	0	0.00089021	9.99663e-05
s__Melissococcus_sp_OM08_11BH	0	0	0	1.8245e-05	0	0.000714269	7.71808e-05
s__Cereibacter_changlensis	0	0	0	1.82072e-05	0	0.000207758	4.62759e-05
s__Lachnospiraceae_bacterium_28_4	0	0	0	1.80172e-05	0	0.000617794	7.15379e-05
s__Xanthomonas_translucens	0	0	0	1.7974e-05	0	0.000299589	4.72983e-05
s__Clostridium_perfringens	0	0	0	1.77462e-05	0	0.00039407	6.41752e-05
s__Acidihalobacter_prosperus	0	0	0	1.77442e-05	0	0.000282369	4.78885e-05
s__Lysobacter_defluvii	0	0	0	1.75517e-05	0	0.00075533	8.55406e-05
s__Rheinheimera_nanhaiensis	0	0	0	1.74653e-05	0	0.00021994	4.6714e-05
s__Dickeya_dianthicola	0	0	0	1.72938e-05	0	0.000318652	5.39996e-05
s__Clostridium_asparagiforme	0	0	0	1.72729e-05	0	0.00111203	0.000116582
s__Yersinia_pestis	0	0	0	1.71401e-05	0	0.000318652	5.49199e-05
s__Methylomonas_koyamae	0	0	0	1.70112e-05	0	0.000323975	5.73415e-05
s__Dialister_succinatiphilus	0	0	0	1.69932e-05	0	0.000475243	6.27218e-05
s__Agrobacterium_deltaense	0	0	0	1.69025e-05	0	0.000421043	5.55786e-05
s__Mycolicibacterium_goodii	0	0	0	1.67289e-05	0	0.000349752	5.8247e-05
s__Pantoea_brenneri	0	0	0	1.67049e-05	0	0.000280695	4.86306e-05
s__Actinomadura_mexicana	0	0	0	1.66432e-05	0	0.000140348	3.75543e-05
s__Streptomyces_afghaniensis	0	0	0	1.65423e-05	0	0.000476179	6.0841e-05
s__Cutibacterium_acnes	0	0	0	1.6423e-05	0	0.00046476	5.71184e-05
s__Burkholderia_mallei	0	0	0	1.63837e-05	0	0.000421043	5.53067e-05
s__Serratia_sp_ATCC_39006	0	0	0	1.63477e-05	0	0.000159326	3.88347e-05
s__Streptomyces_sp_DH_12	0	0	0	1.63165e-05	0	0.000714269	7.77981e-05
s__Ruminococcus_sp_CAG_403	0	0	0	1.61754e-05	0	0.000421043	6.02489e-05
s__Parabacteroides_gordonii	0	0	0	1.57192e-05	0	0.000722093	8.16357e-05
s__Streptomyces_sp_e14	0	0	0	1.55217e-05	0	0.000190798	3.91232e-05
s__Clostridium_cocleatum	0	0	0	1.51671e-05	0	0.00151066	0.000147565
s__Streptococcus_viridans	0	0	0	1.51308e-05	0	0.00103485	0.000103609
s__Brachybacterium_sp_VR2415	0	0	0	1.47703e-05	0	0.000255432	4.88162e-05
s__Edwardsiella_ictaluri	0	0	0	1.4755e-05	0	0.000539522	6.20152e-05
s__Aspergillus_neoniger	0	0	0	1.47265e-05	0	0.000365713	5.42807e-05
s__Sphingobium_sp_TKS	0	0	0	1.46288e-05	0	0.00026861	4.49069e-05
s__Yersinia_mollaretii	0	0	0	1.44587e-05	0	0.00023809	4.25913e-05
s__Mycobacteroides_abscessus	0	0	0	1.41866e-05	0	0.000224381	4.01435e-05
s__Kosakonia_radicincitans	0	0	0	1.41408e-05	0	0.000226279	3.95194e-05
s__Streptomyces_xiamenensis	0	0	0	1.41101e-05	0	0.000327938	4.84125e-05
s__Haemophilus_parahaemolyticus	0	0	0	1.36902e-05	0	0.000492588	6.43586e-05
s__Pseudomonas_knackmussii	0	0	0	1.35964e-05	0	0.000334071	4.89399e-05
s__Methylobacterium_sp_Leaf99	0	0	0	1.32663e-05	0	0.000146215	3.37519e-05
s__Dorea_sp_CAG_317	0	0	0	1.31673e-05	0	0.000238345	4.22386e-05
s__Prevotella_sp_CAG_1058	0	0	0	1.30607e-05	0	0.000289429	4.99703e-05
s__Mixta_gaviniae	0	0	0	1.30295e-05	0	0.000375678	5.35312e-05
s__Aggregatibacter_aphrophilus	0	0	0	1.29124e-05	0	0.000378747	5.47512e-05
s__Mycoplasma_mobile	0	0	0	1.27985e-05	0	0.000421043	5.05056e-05
s__Pelagibaca_abyssi	0	0	0	1.25035e-05	0	0.00021673	3.50121e-05
s__Clostridium_methylpentosum	0	0	0	1.24849e-05	0	0.000741353	7.86798e-05
s__Shuttleworthia_satelles	0	0	0	1.24521e-05	0	0.000295672	4.67366e-05
s__Veillonella_criceti	0	0	0	1.23902e-05	0	0.000323713	4.60204e-05
s__Acidocella_sp_MX_AZ02	0	0	0	1.23679e-05	0	0.00022938	3.73979e-05
s__Bifidobacterium_thermacidophilum	0	0	0	1.23523e-05	0	0.000202852	3.61798e-05
s__Streptococcus_sanguinis	0	0	0	1.22925e-05	0	0.000242981	4.58261e-05
s__Yersiniaceae_bacterium_2016Iso3	0	0	0	1.22062e-05	0	0.000184148	3.74523e-05
s__Prevotella_sp_P5_92	0	0	0	1.18008e-05	0	0.000304278	4.75166e-05
s__Nitratireductor_aquibiodomus	0	0	0	1.1783e-05	0	0.000260304	3.69659e-05
s__Enterococcus_devriesei	0	0	0	1.17253e-05	0	0.000260238	3.68776e-05
s__Thauera_linaloolentis	0	0	0	1.09931e-05	0	0.000161987	3.37164e-05
s__Nitrospirae_bacterium_GWC2_57_13	0	0	0	1.09568e-05	0	0.000129661	2.99268e-05
s__Corynebacterium_crenatum	0	0	0	1.08881e-05	0	0.000481395	5.23246e-05
s__Klebsiella_aerogenes	0	0	0	1.08378e-05	0	0.000240698	4.26705e-05
s__Prevotella_corporis	0	0	0	1.06167e-05	0	0.000261224	4.68126e-05
s__Dyella_japonica	0	0	0	1.05837e-05	0	0.000350238	4.60903e-05
s__Halomonas_xianhensis	0	0	0	1.0574e-05	0	0.000318652	4.39424e-05
s__Symbiobacterium_thermophilum	0	0	0	1.05252e-05	0	0.000323051	3.94485e-05
s__Pseudomonas_flexibilis	0	0	0	1.0397e-05	0	0.000200576	3.59661e-05
s__Neisseria_meningitidis	0	0	0	1.03121e-05	0	0.000598381	6.59352e-05
s__Caballeronia_arvi	0	0	0	1.00302e-05	0	0.000134305	2.88502e-05
s__Desulfitobacterium_dehalogenans	0	0	0	9.90682e-06	0	0.000198964	3.39935e-05
s__Arthrobacter_alpinus	0	0	0	9.67246e-06	0	0.000193896	3.35327e-05
s__Pseudacidovorax_intermedius	0	0	0	9.58061e-06	0	0.000176355	2.97432e-05
s__Anaerococcus_prevotii	0	0	0	9.4925e-06	0	0.000431617	4.84742e-05
s__Prevotella_buccalis	0	0	0	9.31318e-06	0	0.000261224	4.39146e-05
s__Pantoea_dispersa	0	0	0	9.11351e-06	0	0.000318652	4.00543e-05
s__Clostridium_celatum	0	0	0	9.04333e-06	0	0.000268051	4.09697e-05
s__Methylobacterium_sp_Leaf456	0	0	0	8.98156e-06	0	0.000217413	3.38272e-05
s__Streptomyces_sp_DJ	0	0	0	8.82478e-06	0	0.000179125	3.02322e-05
s__Sphingobium_sp_MI1205	0	0	0	7.91972e-06	0	0.000215809	3.03526e-05
s__Enterococcus_gilvus	0	0	0	7.37489e-06	0	0.000149856	2.68854e-05
s__Ottowia_sp_oral_taxon_894	0	0	0	7.37083e-06	0	0.00022938	2.95363e-05
s__Lactobacillus_hominis	0	0	0	7.30777e-06	0	0.000218238	3.07162e-05
s__Peptoniphilus_harei	0	0	0	7.25423e-06	0	0.000195804	2.88731e-05
s__Cellulomonas_sp_73_145	0	0	0	7.24622e-06	0	0.000217477	2.99207e-05
s__Bordetella_hinzii	0	0	0	7.12251e-06	0	0.000134305	2.56456e-05
s__Citrobacter_rodentium	0	0	0	7.09828e-06	0	0.000176355	3.011e-05
s__Serinibacter_salmoneus	0	0	0	7.03156e-06	0	0.000331056	3.74837e-05
s__Acidovorax_sp_69	0	0	0	6.77798e-06	0	0.00032991	3.67915e-05
s__Faecalitalea_cylindroides	0	0	0	6.51899e-06	0	0.000608192	5.97476e-05
s__Corynebacterium_jeikeium	0	0	0	6.14045e-06	0	0.000253429	3.39035e-05
s__Mycobacterium_sp_1100029_7	0	0	0	5.99263e-06	0	0.000144942	2.5015e-05
s__Corynebacterium_efficiens	0	0	0	5.80594e-06	0	0.000179125	2.52823e-05
s__Bacteroides_fluxus	0	0	0	4.99086e-06	0	0.00014684	2.30154e-05
s__Arthrobacter_sp_RIT_PI_e	0	0	0	4.59032e-06	0	9.16215e-05	1.88737e-05
s__Nocardiopsis_sp_TSRI0078	0	0	0	4.52015e-06	0	0.000160465	2.34469e-05
s__Citrobacter_sp_YR018	0	0	0	4.40219e-06	0	0.000184148	2.37583e-05
s__Duganella_sp_Leaf126	0	0	0	3.68614e-06	0	0.00021994	2.43613e-05
s__Cupriavidus_gilardii	0	0	0	3.55508e-06	0	0.000160465	2.17882e-05
s__Clostridium_spiroforme	0	0	0	1.82152e-06	0	0.00010156	1.31603e-05

## Sheet: GH summary
GH	Min,	1st Qu,	Median	Mean	3rd Qu,	Max,	Sd
GH13	4.68983	9.98183	11.1302	10.9673	12.1146	18.4742	1.84697
GH2	3.46148	4.87671	5.62088	5.53492	6.11323	9.60118	1.09424
GH77	1.29378	2.81286	3.47885	3.28735	3.85946	4.6422	0.802789
GH3	1.06139	2.41474	2.92827	3.27397	4.12223	6.92805	1.31268
GH20	1.11339	2.78298	3.22763	3.25363	3.75755	5.96972	0.869173
GH23	1.52817	2.26248	3.00503	3.23907	4.01873	7.28872	1.23221
GH42	0.658054	2.66594	3.10715	3.0504	3.63471	4.96113	0.81621
GH38	0.0726691	2.06291	3.05553	2.95659	3.75635	6.03004	1.23088
GH29	0.140496	1.83813	2.35459	2.28614	2.86901	3.6081	0.747591
GH43	0.130146	0.741445	1.58279	2.28429	3.36006	13.3975	2.11918
GH36	1.40901	1.95476	2.16084	2.28141	2.49636	4.52371	0.574685
GH33	0.0195397	1.62644	2.26684	2.14316	2.74623	3.83573	0.80544
GH95	0.238054	1.69488	1.88676	1.84652	2.0529	2.52599	0.340997
GH32	0.375805	1.21697	1.51127	1.64951	2.04708	3.21396	0.596034
GH5	0.293999	1.20774	1.64562	1.61737	1.95308	3.17944	0.59267
GH51	0.477558	1.41997	1.56322	1.55044	1.67568	3.03449	0.308288
GH112	0.0349719	1.12983	1.63167	1.48148	1.91871	2.3206	0.543229
GH25	0.0857855	0.947283	1.35067	1.46348	1.93927	3.26183	0.696276
GH31	0.0322008	0.702962	1.22366	1.322	1.93148	3.53483	0.841509
GH1	0.0984485	0.643265	0.867571	0.980129	1.22271	2.98199	0.545306
GH18	0.0326163	0.532121	0.842296	0.87041	1.0996	2.57651	0.524637
GH129	0.000932578	0.670177	0.920078	0.823848	1.03457	1.41222	0.311034
GH0	0.00278741	0.0712649	0.176353	0.69248	1.23468	3.06216	0.88657
GH136	0.0064472	0.246342	0.629881	0.651599	1.02227	1.84545	0.448627
GH84	0.00046337	0.121325	0.473196	0.633599	0.909785	2.16042	0.573843
GH125	0.0931458	0.364396	0.535085	0.513867	0.662271	0.889213	0.190502
GH89	0.000233148	0.0920941	0.321353	0.395775	0.594044	1.47733	0.363782
GH151	0.000308819	0.0524164	0.178591	0.366581	0.44902	2.19166	0.465358
GH78	0.00164126	0.0590623	0.156933	0.334628	0.475422	2.91924	0.445179
GH101	0.000751406	0.0664594	0.241176	0.331079	0.438793	1.42883	0.327808
GH85	0.000304728	0.0747511	0.143321	0.319897	0.430548	1.60699	0.382673
GH127	0.0104952	0.0559881	0.123767	0.263486	0.349004	1.75798	0.32651
GH73	0.0212903	0.102109	0.178296	0.26312	0.35518	1.40844	0.248132
GH123	9.74919e-05	0.0167281	0.165436	0.251798	0.421463	1.13857	0.273637
GH110	0.000538959	0.0636233	0.215305	0.24521	0.355209	0.927264	0.221309
GH70	0.000706945	0.0205122	0.0658642	0.244391	0.139524	7.81691	0.804993
GH94	0.00040885	0.0263952	0.104857	0.24081	0.310437	2.00316	0.359279
GH97	0.000186702	0.0089565	0.042247	0.237906	0.292987	2.65696	0.419549
GH92	0.000639171	0.0195721	0.0816742	0.23045	0.254729	2.19349	0.36982
GH30	0.000565389	0.0652239	0.144945	0.230087	0.285272	1.97367	0.287733
GH4	0.00164313	0.0380315	0.12243	0.210789	0.284165	1.13408	0.237387
GH35	0.00136527	0.0218441	0.118536	0.202033	0.30602	1.27438	0.246808
GH120	0.000642083	0.0269843	0.0763244	0.183112	0.261498	1.36309	0.240542
GH28	0.000385612	0.00836886	0.0520782	0.181431	0.184453	1.82188	0.309002
GH121	6.09455e-05	0.00560884	0.0395145	0.170092	0.109184	2.62299	0.394462
GH146	0.000120585	0.00172458	0.0233413	0.162208	0.21748	1.02818	0.272905
GH65	0.00303187	0.0420252	0.0886406	0.157146	0.182899	0.908716	0.181641
GH16	0.000341317	0.0452806	0.117857	0.149596	0.207393	0.719874	0.139005
GH53	0.000770499	0.0402927	0.0772821	0.130171	0.178498	0.748094	0.139031
GH106	0	0.0070324	0.0416537	0.124011	0.159688	0.609933	0.163821
GH8	0.00304798	0.0234174	0.0592252	0.108027	0.165267	0.760615	0.124433
GH105	0.000128537	0.00793187	0.0272699	0.100282	0.126686	0.772536	0.151938
GH115	6.74844e-05	0.0045817	0.0150799	0.0957567	0.106124	1.06155	0.174497
GH66	0.00112051	0.0135569	0.0263803	0.0823882	0.0669345	2.13434	0.234079
GH59	0	0.00100772	0.0355807	0.0785448	0.10546	0.725589	0.129949
GH154	6.76403e-05	0.0132667	0.0532078	0.0777376	0.124381	0.436511	0.078497
GH27	9.63056e-05	0.00692965	0.0241032	0.0760095	0.061275	0.715326	0.136232
GH26	0	0.00389807	0.0130208	0.0756807	0.0791291	1.08527	0.148041
GH10	0	0.000675702	0.00560979	0.0694671	0.0757863	0.564331	0.123864
GH63	0.000685533	0.0115878	0.0224	0.0546973	0.0673735	0.438872	0.0790825
GH140	0	0.00295426	0.0207782	0.0527043	0.0842523	0.324382	0.0697895
GH133	4.28458e-05	0.00480598	0.0126648	0.051322	0.0602235	0.353678	0.0772109
GH88	7.1019e-05	0.00349584	0.0126727	0.0497659	0.0648495	0.41156	0.0756216
GH109	0	0.00206807	0.0121971	0.0484351	0.0492239	0.769292	0.107737
GH67	0	0.000267265	0.00403676	0.0444418	0.0513507	0.436159	0.0821641
GH37	0.000176574	0.00615952	0.0163106	0.0424523	0.035054	0.540085	0.0768324
GH98	0	0.000904765	0.0056701	0.039686	0.0409872	0.579557	0.0892348
GH24	0.000465914	0.00610618	0.0145914	0.038656	0.0367405	0.695452	0.0859871
GH87	0.000609358	0.00455648	0.0125841	0.0383123	0.022429	1.19536	0.123145
GH170	0.000482452	0.00797917	0.0222089	0.0374293	0.0503137	0.287344	0.0449345
GH130	0	0.00384262	0.0110334	0.0345485	0.0392662	0.307474	0.0550323
GH57	0	0.000993636	0.00529751	0.0314627	0.035177	0.300458	0.0577983
GH79	0	0	9.17294e-05	0.0311043	0.00648247	0.550139	0.0809299
GH68	0	0.00234018	0.007452	0.0284565	0.018607	0.803936	0.0843287
GH142	0	0.000323213	0.00142208	0.0274769	0.00873616	0.37534	0.0743859
GH143	0	0.000146629	0.000951431	0.0259746	0.00703211	0.37534	0.074069
GH137	0	0.000135281	0.00114156	0.024755	0.00876554	0.319541	0.0633057
GH39	0	0.000558212	0.00218673	0.0245416	0.00795585	0.466751	0.0730483
GH76	0	0.00147773	0.0043821	0.020344	0.0127147	0.255343	0.0457711
GH141	0	0.000323213	0.0028157	0.019131	0.0111973	0.269786	0.0468405
GH144	0	0.00054203	0.00408123	0.018987	0.0187257	0.281168	0.0414239
GH103	8.56916e-05	0.00279375	0.00755556	0.0182504	0.0165343	0.180944	0.0309414
GH138	0	0.00011561	0.0015871	0.0180287	0.0114379	0.201734	0.0417422
GH102	0.000128537	0.00296914	0.00825033	0.0179163	0.0175435	0.203404	0.0293203
GH171	0	0.000250168	0.00284194	0.0101898	0.0065828	0.133385	0.0226692
GH153	0	0.000921566	0.00300856	0.0098493	0.010649	0.161134	0.0206211
GH9	0	0.000258814	0.0015594	0.00927459	0.00844112	0.111025	0.0188931
GH19	0	8.12915e-05	0.000480095	0.00706329	0.00285208	0.162512	0.0208771
GH104	0	0.000302452	0.0017999	0.00592699	0.00448189	0.0859566	0.0130027
GH91	0	0	0.000126547	0.00551251	0.00112283	0.299413	0.0310104
GH165	0	0	7.1019e-05	0.00501419	0.00139871	0.181031	0.020528
GH163	0	0	7.22728e-05	0.00386858	0.00145478	0.0892907	0.0125586
GH159	0	0	0.000121891	0.00338142	0.00158871	0.0881514	0.0111119
GH108	0	7.06945e-05	0.000395381	0.00327103	0.00226485	0.0556675	0.00908792
GH139	0	0	0.000112617	0.00310251	0.00119027	0.0701029	0.00917552
GH111	0	0.000152339	0.000926628	0.00293337	0.00174782	0.163589	0.015924
GH147	0	0	0	0.00284806	0.000412932	0.0740295	0.0100067
GH50	0	0	0	0.00277124	0.000561976	0.0777586	0.0108922
GH15	0	0	0.000173415	0.00239259	0.000791168	0.0443261	0.00707054
GH128	0	0	0	0.00218211	0.000119955	0.0915347	0.0124351
GH116	0	0	7.58481e-05	0.0019779	0.0011889	0.0355984	0.00517388
GH113	0	0	0.000135281	0.0018079	0.000741102	0.0834409	0.00850046
GH55	0	0	0	0.000754232	0.00012314	0.0143904	0.00245366
GH93	0	0	0	0.0007462	0	0.0594024	0.0059284
GH74	0	0	0	0.000547043	9.97126e-05	0.0141668	0.001834
GH164	0	0	0	0.000534437	0	0.0398359	0.00398839
GH117	0	0	0	0.000330295	6.20236e-05	0.00989062	0.00120285
GH99	0	0	0	0.000256957	4.92905e-05	0.0100929	0.00110571
GH126	0	0	0	0.000238216	0	0.00827405	0.00102065
GH81	0	0	0	0.000221531	0	0.0232607	0.00227001
GH156	0	0	0	0.000206273	0	0.0124123	0.00126158
GH158	0	0	0	0.000162874	2.31063e-05	0.00314198	0.00052441
GH49	0	0	0	0.000125933	0	0.0132229	0.00129043
GH44	0	0	0	7.09771e-05	0	0.00737751	0.000719938
GH58	0	0	0	6.25225e-05	0	0.00349831	0.000361359
GH48	0	0	0	4.77774e-05	0	0.00501663	0.000489573
GH166	0	0	0	3.90387e-05	0	0.0010454	0.000157759
GH161	0	0	0	7.58807e-06	0	0.000509169	5.13348e-05
GH114	0	0	0	4.51003e-06	0	0.000473553	4.62141e-05
GH46	0	0	0	2.3091e-06	0	0.000105147	1.30886e-05
GH90	0	0	0	6.27381e-07	0	6.5875e-05	6.42874e-06

## Sheet: GH_summary_GMC_1
GH	Min,	1st Qu,	Median	Mean	3rd Qu,	Max,	Sd
GH13	9.53555	11.0556	11.9353	11.9389	12.4743	18.4742	1.48306
GH2	3.46148	4.4842	5.26443	5.11134	5.7592	7.02445	0.958395
GH77	2.10225	3.44126	3.82904	3.73953	4.18212	4.6422	0.574649
GH38	0.0726691	3.00966	3.52829	3.62449	4.06607	6.03004	1.04456
GH23	1.67522	2.52753	3.31158	3.55713	4.30206	7.28872	1.2953
GH42	2.46977	3.12057	3.54521	3.52296	3.88675	4.96113	0.511772
GH20	1.11339	2.93515	3.3231	3.40285	3.9209	4.99603	0.775372
GH3	1.06139	2.2367	2.60658	2.72437	3.25422	6.32865	1.08544
GH29	0.140496	2.28318	2.69279	2.56833	3.01032	3.6081	0.68984
GH33	0.0195397	2.18654	2.64234	2.53647	2.94743	3.83573	0.634019
GH36	1.58422	2.0535	2.21639	2.3484	2.62236	3.99543	0.489656
GH32	0.809942	1.31928	1.87521	1.88408	2.44123	3.21396	0.632697
GH5	0.311287	1.54123	1.86958	1.88171	2.22383	3.17944	0.557977
GH95	0.238054	1.69281	1.91632	1.87873	2.09783	2.52599	0.359837
GH112	0.0349719	1.63244	1.88153	1.79027	2.04141	2.3206	0.385317
GH43	0.130146	0.467374	0.909605	1.61054	2.28418	8.16222	1.69453
GH51	0.650306	1.46328	1.60062	1.59069	1.69062	2.0696	0.238444
GH25	0.0857855	0.908218	1.44735	1.50445	1.99861	3.26183	0.781365
GH129	0.000932578	0.932871	1.02065	0.998293	1.11521	1.41222	0.212215
GH18	0.0326163	0.595167	0.957137	0.959872	1.20028	2.56691	0.607396
GH31	0.0322008	0.294995	0.951909	0.958641	1.37128	3.26594	0.727083
GH1	0.0984485	0.577428	0.820222	0.890787	1.11301	2.46582	0.503313
GH0	0.00278741	0.064438	0.182603	0.871164	1.88956	3.06216	1.05049
GH136	0.0064472	0.245454	0.748942	0.736882	1.1669	1.84545	0.519341
GH125	0.252787	0.545916	0.6518	0.62383	0.721616	0.889213	0.139311
GH84	0.00046337	0.0491746	0.320497	0.517201	0.808374	2.16042	0.592197
GH151	0.000454106	0.0688791	0.227068	0.477459	0.779804	2.19166	0.570847
GH85	0.000304728	0.0568698	0.0984079	0.354284	0.375477	1.60699	0.47778
GH89	0.000233148	0.0266339	0.213189	0.318019	0.489462	1.39439	0.368297
GH101	0.000751406	0.0248825	0.189884	0.280212	0.398133	1.24532	0.319025
GH123	9.74919e-05	0.00715356	0.107039	0.212262	0.331549	1.13857	0.264839
GH121	6.09455e-05	0.00133953	0.0326213	0.20128	0.10645	2.62299	0.480816
GH94	0.00040885	0.0114693	0.0542446	0.196678	0.177134	2.00316	0.379302
GH4	0.00164313	0.032617	0.0706684	0.195906	0.164802	1.13408	0.271587
GH110	0.000538959	0.0208625	0.122739	0.18682	0.267911	0.848676	0.207798
GH30	0.000565389	0.0241747	0.0882881	0.184403	0.181178	1.97367	0.313053
GH78	0.00164126	0.0276011	0.0780569	0.183122	0.181008	1.40571	0.294242
GH73	0.0212903	0.0628311	0.127474	0.170035	0.220258	0.568528	0.141721
GH70	0.00155694	0.035811	0.0759888	0.162239	0.197345	0.886896	0.206454
GH127	0.0104952	0.0354862	0.068268	0.150116	0.170481	0.867625	0.199
GH120	0.000642083	0.0113963	0.0486557	0.140482	0.199117	0.80826	0.198715
GH65	0.00303187	0.0392083	0.0597389	0.126502	0.127028	0.851226	0.167719
GH53	0.000770499	0.0196241	0.0576914	0.108409	0.129582	0.748094	0.141819
GH16	0.000341317	0.00926465	0.0621687	0.0983082	0.133087	0.42638	0.11014
GH59	0	0.000407117	0.00728682	0.0732865	0.0681433	0.725589	0.144712
GH8	0.00574428	0.0194281	0.0375845	0.072658	0.0940277	0.428969	0.0876817
GH35	0.00136527	0.011086	0.0306398	0.0643121	0.0768886	0.523237	0.092154
GH92	0.000639171	0.00893347	0.0267533	0.0608899	0.0845124	0.321405	0.0816617
GH37	0.000176574	0.00850157	0.0225155	0.0466532	0.0434026	0.540085	0.08224
GH154	6.76403e-05	0.00463122	0.0221533	0.0448125	0.0509286	0.436511	0.071486
GH66	0.00128535	0.009899	0.0191302	0.0390565	0.0484634	0.211764	0.0474472
GH63	0.000685533	0.0097768	0.0173653	0.0382109	0.042777	0.324197	0.0557306
GH27	9.63056e-05	0.000981352	0.00915355	0.0364766	0.0312701	0.358	0.0760502
GH146	0.000120585	0.000752554	0.00194023	0.0334211	0.0170444	0.666056	0.108516
GH97	0.000186702	0.00305102	0.0132064	0.0328709	0.0301026	0.340071	0.0589934
GH26	0	0.0012301	0.00435487	0.0318725	0.0130961	0.484932	0.0814197
GH28	0.000385612	0.00383798	0.0143057	0.0311468	0.0496566	0.159336	0.0386549
GH106	0	0.00327759	0.00879105	0.0282433	0.0321876	0.155774	0.0408261
GH24	0.000507008	0.0040395	0.00986216	0.0249456	0.0216534	0.229925	0.0416476
GH87	0.000938305	0.00654006	0.0132098	0.0242021	0.0296662	0.144803	0.0296354
GH140	0	0.00124157	0.0066525	0.0215236	0.027348	0.15936	0.0332068
GH68	0	0.0053489	0.00954444	0.0207563	0.0265582	0.110865	0.0265453
GH170	0.000482452	0.006615	0.0131372	0.0198468	0.0235576	0.111927	0.0222114
GH10	0	0.000466232	0.00123361	0.0197099	0.00531508	0.564331	0.0780409
GH105	0.000128537	0.00361078	0.00958423	0.0195274	0.0262424	0.134654	0.0264119
GH103	8.56916e-05	0.00382468	0.00883857	0.0191318	0.0186282	0.180944	0.0300376
GH102	0.000128537	0.00315524	0.00848326	0.0180091	0.018136	0.203404	0.0312343
GH39	0	0.000273332	0.00156672	0.013031	0.00356738	0.253032	0.0417511
GH153	6.0083e-05	0.0010643	0.00523745	0.0118688	0.0121543	0.161134	0.0254077
GH88	7.1019e-05	0.00222016	0.00464753	0.0115911	0.0112458	0.0869771	0.0183981
GH109	0	0.000521538	0.00302201	0.0114339	0.0118852	0.0676585	0.0186061
GH115	6.74844e-05	0.00138406	0.00529695	0.0112247	0.0115908	0.106124	0.0179917
GH133	4.28458e-05	0.00229069	0.00559448	0.0110442	0.0121808	0.0841682	0.0156717
GH98	0	0.000252772	0.00139982	0.00973377	0.00698748	0.15702	0.0244051
GH130	0	0.00104061	0.00435044	0.00766638	0.0101428	0.0624302	0.0107019
GH104	0	0.000350012	0.00225865	0.00764436	0.00638286	0.0859566	0.0149126
GH79	0	0	7.35776e-05	0.00732937	0.000391244	0.140054	0.0266293
GH76	0	0.0013117	0.00257588	0.00577459	0.0053906	0.0395178	0.008328
GH144	0	0.000159085	0.0017834	0.00528489	0.00527297	0.0464222	0.00919293
GH9	0	0.00010576	0.000792528	0.0050524	0.00559785	0.0404341	0.00955071
GH19	0	8.23915e-05	0.000423297	0.00497666	0.00239429	0.162512	0.0221972
GH67	0	0.000188934	0.000353969	0.00492876	0.00262827	0.0772051	0.0131909
GH141	0	0.000102953	0.000706657	0.00469281	0.00463702	0.0472457	0.00945894
GH57	0	0.000430705	0.00167261	0.00425783	0.00453069	0.0346513	0.00667298
GH138	0	7.24727e-05	0.000364153	0.00393907	0.00272013	0.0676976	0.0106218
GH171	0	8.24627e-05	0.00102607	0.00298626	0.00376969	0.0177137	0.00460752
GH137	0	8.11767e-05	0.000420124	0.00238616	0.00133452	0.0303477	0.005998
GH142	0	0.000137884	0.000729476	0.0022325	0.00156662	0.0262845	0.00487692
GH143	0	8.39797e-05	0.000481655	0.00192826	0.00104043	0.0262025	0.00483805
GH108	0	6.41282e-05	0.000238996	0.00173896	0.00159015	0.0242826	0.00439881
GH111	0	0.000287624	0.00121072	0.00157736	0.00221172	0.00915615	0.00173829
GH93	0	0	0	0.0012317	0	0.0594024	0.00812108
GH91	0	0	6.54132e-05	0.00121462	0.000396347	0.0350468	0.00494411
GH159	0	0	0	0.0008442	0.000378799	0.0182427	0.00274612
GH139	0	0	0	0.00066874	0.000275738	0.0130482	0.00221818
GH163	0	0	0	0.000502563	0.000130296	0.0146567	0.0020506
GH116	0	0	0	0.000491265	0.000161427	0.00911164	0.0014793
GH113	0	0	4.7907e-05	0.000473462	0.00025208	0.00697824	0.00134634
GH147	0	0	0	0.000471182	5.67422e-05	0.0179299	0.00245055
GH15	0	0	7.24494e-05	0.000455492	0.000256495	0.0102244	0.00147557
GH50	0	0	0	0.000410054	8.09612e-05	0.0120252	0.00168839
GH165	0	0	0	0.000351109	0.0001939	0.00359063	0.00084028
GH55	0	0	0	0.000274229	0	0.0116319	0.0015849
GH126	0	0	0	0.000254065	0	0.0041426	0.00082591
GH74	0	0	0	0.000168521	0	0.00702192	0.000960581
GH117	0	0	0	0.000116075	0	0.00434118	0.000592805
GH158	0	0	0	7.47103e-05	0	0.00314198	0.00042918
GH128	0	0	0	3.31509e-05	0	0.000504304	8.44358e-05
GH58	0	0	0	2.30061e-05	0	0.00104345	0.000142813
GH99	0	0	0	1.90557e-05	0	0.000693356	9.65985e-05
GH114	0	0	0	8.76951e-06	0	0.000473553	6.44424e-05
GH156	0	0	0	8.48233e-06	0	0.000415216	5.6694e-05
GH166	0	0	0	8.0157e-06	0	0.00033477	4.62634e-05
GH164	0	0	0	7.69284e-06	0	0.000229467	3.39347e-05
GH161	0	0	0	5.32552e-06	0	8.12915e-05	1.90965e-05
GH46	0	0	0	4.48991e-06	0	0.000105147	1.80605e-05
GH44	0	0	0	1.39034e-06	0	7.50785e-05	1.02169e-05
GH90	0	0	0	1.21991e-06	0	6.5875e-05	8.96445e-06
GH48	0	0	0	0	0	0	0
GH49	0	0	0	0	0	0	0
GH81	0	0	0	0	0	0	0

## Sheet: GH_summary_GMC_2
GH	Min,	1st Qu,	Median	Mean	3rd Qu,	Max,	Sd
GH13	7.09262	9.69753	10.513	10.3457	11.3737	12.9956	1.21848
GH2	4.65461	5.45274	5.76792	5.85257	6.12634	7.80449	0.683729
GH3	1.60872	2.86284	3.61942	3.84868	4.70497	6.92805	1.21818
GH20	1.29033	2.81789	3.10947	3.14849	3.57149	4.78094	0.703423
GH77	1.6705	2.74845	2.9867	3.03273	3.51906	4.3649	0.582776
GH43	0.597968	1.41934	2.49746	3.02351	4.02918	13.3975	2.39856
GH23	1.65703	1.99687	2.65781	2.90948	3.53463	5.7051	1.0452
GH42	1.64931	2.29834	2.82247	2.77753	3.11824	3.98022	0.55975
GH38	0.548118	1.93152	2.23475	2.46383	3.0738	4.15813	0.86167
GH36	1.40901	1.72576	2.12842	2.25775	2.39868	4.52371	0.699407
GH29	0.304768	1.71922	1.9254	2.05995	2.57275	3.22399	0.636269
GH33	0.243345	1.33417	1.92136	1.85504	2.42346	3.51541	0.706517
GH95	0.891059	1.71689	1.82367	1.83145	1.99585	2.25391	0.239148
GH31	0.19535	1.07377	1.65858	1.64353	2.05815	3.53483	0.767493
GH51	1.01332	1.38961	1.50358	1.54799	1.63359	3.03449	0.316573
GH32	0.375805	1.1708	1.41319	1.43572	1.66191	2.66411	0.428711
GH5	0.293999	1.15963	1.50519	1.42174	1.73021	2.18943	0.435633
GH25	0.549045	1.08419	1.28919	1.40383	1.68181	2.49828	0.516924
GH112	0.287266	0.911991	1.24762	1.27585	1.6789	1.91871	0.43094
GH1	0.359075	0.737248	0.90476	1.06339	1.42231	2.98199	0.507489
GH18	0.222068	0.511998	0.787943	0.791385	0.909061	2.57651	0.416402
GH84	0.026794	0.345024	0.750423	0.785181	1.09076	2.08666	0.547243
GH129	0.181986	0.56348	0.722986	0.720876	0.920078	1.08541	0.238601
GH136	0.0540308	0.328993	0.635656	0.620546	0.856414	1.20145	0.350279
GH0	0.0115999	0.085793	0.177517	0.512352	0.636269	2.19262	0.628205
GH89	0.00382733	0.248878	0.469993	0.50318	0.683211	1.47733	0.346652
GH101	0.0453721	0.142191	0.383374	0.438036	0.544337	1.42883	0.341128
GH125	0.0931458	0.286003	0.384773	0.410168	0.553763	0.771033	0.1739
GH78	0.0440481	0.139638	0.341907	0.379864	0.524541	1.27248	0.301833
GH97	0.00114218	0.0631281	0.2604	0.347205	0.511565	1.33974	0.337927
GH127	0.0352085	0.107699	0.165319	0.317612	0.426666	1.75798	0.343726
GH85	0.0111359	0.120623	0.227856	0.316224	0.501632	0.815374	0.233959
GH123	0.000241184	0.0503415	0.260784	0.308384	0.504162	0.944705	0.289722
GH92	0.00172324	0.078613	0.175962	0.307653	0.584534	0.864673	0.28733
GH35	0.0159316	0.17948	0.298078	0.307226	0.380771	0.909962	0.205312
GH110	0.0028	0.174022	0.264245	0.30102	0.362404	0.927264	0.194764
GH28	0.0016196	0.0629161	0.183291	0.296407	0.410714	1.19442	0.317976
GH146	0.00109577	0.053525	0.187408	0.28767	0.420486	1.00577	0.309035
GH94	0.00388984	0.0748782	0.210794	0.278827	0.364544	1.66978	0.35055
GH30	0.00405423	0.134584	0.218121	0.271421	0.33582	1.27838	0.248576
GH73	0.0598991	0.15823	0.231857	0.265799	0.348744	0.715067	0.160525
GH151	0.000308819	0.0300151	0.140678	0.251821	0.37112	0.998526	0.273378
GH120	0.0143042	0.0437216	0.152303	0.239527	0.273935	1.36309	0.290029
GH4	0.0184478	0.0525587	0.165578	0.220522	0.279062	0.863278	0.208193
GH106	0.000155059	0.0802955	0.16328	0.219035	0.320211	0.576917	0.16661
GH16	0.00702121	0.113427	0.182109	0.18347	0.222345	0.502557	0.106094
GH65	0.0112064	0.0515849	0.1093	0.155151	0.187569	0.675551	0.156614
GH53	0.00518368	0.0589818	0.127425	0.154865	0.208675	0.647503	0.13335
GH115	0.00204678	0.0238283	0.0970713	0.148954	0.180396	0.737386	0.173532
GH105	0.00426093	0.0383068	0.123005	0.143886	0.217083	0.480022	0.131739
GH8	0.00304798	0.0272831	0.0946342	0.132636	0.19429	0.760615	0.148657
GH121	0.000173017	0.00970533	0.0537345	0.119848	0.108317	1.30645	0.242333
GH70	0.000706945	0.0107379	0.0379026	0.118226	0.0932507	1.34137	0.26306
GH26	0.000532902	0.0138362	0.0570102	0.117325	0.148055	1.08527	0.191332
GH154	0.00652659	0.0673546	0.108709	0.10701	0.139475	0.241114	0.0597654
GH10	0.000152339	0.0100505	0.0451901	0.1018	0.185693	0.393547	0.117037
GH27	0.00127148	0.0176322	0.0404658	0.0892831	0.0675536	0.715326	0.15102
GH59	0.000125612	0.0165137	0.0519202	0.0883626	0.139701	0.604575	0.1086
GH140	0.000402355	0.0207782	0.0752627	0.0878295	0.108259	0.324382	0.0832052
GH88	0.000826174	0.0157729	0.0512716	0.0770716	0.125943	0.2916	0.0740161
GH133	0.003462	0.0154588	0.0542313	0.0708018	0.116771	0.208147	0.0617791
GH67	6.20236e-05	0.00575732	0.0464188	0.0699467	0.109099	0.269948	0.0783675
GH79	0	0	0.000245958	0.0697359	0.120785	0.550139	0.116489
GH66	0.00112051	0.0177754	0.0298889	0.0631064	0.0704357	0.331914	0.0785472
GH170	0.00373043	0.0218959	0.0410735	0.0572566	0.0965412	0.174815	0.0456565
GH109	0.000368179	0.0133612	0.0319711	0.0555478	0.106262	0.155025	0.0530376
GH130	0.00240829	0.0127115	0.032678	0.0483753	0.0754563	0.154355	0.0414603
GH142	0	0.00190794	0.00722541	0.0470743	0.0340531	0.37534	0.0936088
GH143	0	0.00087723	0.00610348	0.0455423	0.0339941	0.37534	0.093881
GH63	0.00307539	0.0127336	0.0213838	0.0450554	0.0532069	0.408459	0.066823
GH57	0.000230689	0.00647853	0.0351262	0.0436664	0.067439	0.185013	0.0449334
GH98	0	0.00535333	0.0120802	0.0424682	0.0701809	0.211533	0.0533284
GH137	0	0.00119332	0.00576515	0.0414725	0.0489984	0.297672	0.076286
GH24	0.000465914	0.00848409	0.0163676	0.0343703	0.0346123	0.4695	0.0742546
GH39	0	0.0010922	0.00368006	0.0312116	0.0129956	0.466751	0.089525
GH138	0	0.0010677	0.0076485	0.0291269	0.0285211	0.189122	0.0500375
GH144	0	0.00375609	0.0138239	0.0260172	0.0273808	0.125515	0.0337454
GH141	0	0.00246302	0.00816486	0.021621	0.017628	0.134621	0.0347278
GH76	0.000140691	0.00158566	0.00723426	0.0207061	0.0266547	0.114792	0.0315222
GH87	0.000609358	0.0021904	0.00890645	0.0204041	0.0178666	0.207005	0.0398093
GH37	0.000513977	0.00414288	0.00944862	0.0174278	0.0165702	0.276032	0.0423447
GH68	0	0.000804709	0.00466445	0.0141941	0.0117754	0.144104	0.0303044
GH171	0	0.00298447	0.00505061	0.0135154	0.0117287	0.0894891	0.021193
GH9	0	0.000639602	0.00186537	0.0123451	0.0119614	0.111025	0.0242122
GH91	0	6.20236e-05	0.000571556	0.011532	0.0016808	0.299413	0.0488626
GH102	0.000189892	0.00254942	0.0073432	0.00922176	0.0096755	0.0977984	0.0150659
GH165	0	4.67946e-05	0.000480946	0.00903623	0.00508077	0.181031	0.0292744
GH103	0.000159559	0.00195213	0.00384563	0.00792507	0.00833073	0.116467	0.0178614
GH163	0	5.90124e-05	0.000963707	0.00524086	0.0033105	0.0575743	0.011667
GH19	0	7.99353e-05	0.0004521	0.00431323	0.00161133	0.0620128	0.0113401
GH159	0	5.32902e-05	0.00118366	0.00402249	0.00351035	0.0436566	0.0088564
GH139	0	6.47035e-05	0.000733836	0.00385056	0.00283607	0.0404493	0.00788759
GH147	0	0	9.09122e-05	0.00377856	0.00212809	0.049591	0.00926494
GH128	0	0	0	0.00325529	0.000159871	0.0840998	0.0139346
GH50	0	0	0.000257349	0.00296802	0.00218353	0.0430941	0.00797528
GH15	0	7.06945e-05	0.000620715	0.00282623	0.00198041	0.026658	0.00607504
GH153	0	0.0005697	0.00139728	0.00245679	0.00358664	0.010322	0.00265321
GH116	0	3.61223e-05	0.000378954	0.00200473	0.00299088	0.0140644	0.00331105
GH104	0	0.000216734	0.000723608	0.00134246	0.0020557	0.00866722	0.00165528
GH108	0	6.47035e-05	0.000413318	0.00128286	0.00226405	0.00634758	0.00175543
GH113	0	3.61223e-05	0.000392257	0.00103649	0.000845146	0.0154183	0.00273798
GH111	0	7.57908e-05	0.000556481	0.000892854	0.00109436	0.00581851	0.00122685
GH55	0	0	0	0.000886695	0.000307539	0.0143904	0.00253252
GH74	0	0	3.61223e-05	0.000860395	0.000310118	0.0141668	0.002494
GH99	0	0	0	0.000462185	0.000286473	0.0100929	0.00160616
GH117	0	0	0	0.000364212	0.000250637	0.00468218	0.000906218
GH49	0	0	0	0.00032251	0	0.0132229	0.00206507
GH93	0	0	0	0.000284687	0	0.0116722	0.00182288
GH126	0	0	0	0.000263483	0	0.00827405	0.00133906
GH164	0	0	0	0.000232626	0	0.00728313	0.00117404
GH158	0	0	0	0.000195719	9.17294e-05	0.0019546	0.000452879
GH156	0	0	0	0.000169862	0	0.00242116	0.000530204
GH58	0	0	0	0.000129818	0	0.00349831	0.000552049
GH166	0	0	0	5.94861e-05	0	0.000947815	0.00018442
GH114	0	0	0	0	0	0	0
GH161	0	0	0	0	0	0	0
GH44	0	0	0	0	0	0	0
GH46	0	0	0	0	0	0	0
GH48	0	0	0	0	0	0	0
GH81	0	0	0	0	0	0	0
GH90	0	0	0	0	0	0	0

## Sheet: GH_summary_GMC_3
GH	Min,	1st Qu,	Median	Mean	3rd Qu,	Max,	Sd
GH13	4.68983	7.02052	8.25801	8.26968	9.89583	10.859	2.08785
GH2	3.54242	5.7473	6.44863	6.51992	7.56896	9.60118	1.93268
GH3	1.38997	2.60196	4.48535	3.88546	5.20922	5.57624	1.62659
GH43	0.643266	1.34462	2.26075	2.89172	4.67901	5.71927	1.9476
GH20	1.32487	1.50316	2.44932	2.87891	3.64518	5.96972	1.62797
GH23	1.52817	2.02271	2.47008	2.87284	3.3983	5.51938	1.24851
GH36	1.5813	1.64944	2.16426	2.01663	2.21405	2.49636	0.350672
GH31	0.445644	1.48554	2.11325	1.96583	2.38479	3.51062	0.853269
GH77	1.29378	1.5712	1.76137	1.88952	2.02537	3.15822	0.547668
GH95	0.572382	1.55698	1.74996	1.73437	2.16857	2.43797	0.552941
GH29	0.800814	1.1191	1.28101	1.68969	2.25174	3.17295	0.866295
GH42	0.658054	0.878235	1.40738	1.61733	2.18938	3.39319	0.895789
GH25	0.379682	0.746154	1.19135	1.48675	2.31051	2.91895	0.890119
GH38	0.28919	0.709001	0.812846	1.37026	1.89303	3.88387	1.09707
GH51	0.477558	0.929197	1.4669	1.34309	1.63585	2.13846	0.510397
GH32	0.749303	0.855091	1.1867	1.25935	1.56015	2.21837	0.472748
GH70	0.00177311	0.0463368	0.111239	1.20529	1.05213	7.81691	2.40638
GH33	0.345489	0.578995	0.862237	1.20061	1.87241	2.36548	0.785679
GH1	0.183141	0.649592	0.767173	1.12123	1.55309	2.84086	0.83553
GH5	0.375539	0.608433	0.831012	0.992025	1.09686	2.22989	0.594961
GH78	0.0178496	0.302625	0.916032	0.967296	1.26823	2.91924	0.885205
GH97	0.00785825	0.343651	0.719201	0.896971	1.1749	2.65696	0.846587
GH92	0.0220922	0.396462	0.503639	0.829541	1.45209	2.19349	0.758796
GH73	0.133834	0.48117	0.675195	0.754801	1.02294	1.40844	0.397531
GH18	0.157309	0.525018	0.690318	0.711319	0.878014	1.39435	0.364413
GH112	0.162436	0.429713	0.456817	0.6571	0.746439	1.53435	0.436421
GH127	0.0270104	0.287428	0.634542	0.653769	0.932575	1.43041	0.462506
GH84	0.0699943	0.325628	0.482652	0.640666	1.07711	1.30966	0.47218
GH28	0.00115925	0.0733988	0.366968	0.521568	0.72934	1.82188	0.566475
GH35	0.012117	0.160806	0.377899	0.514433	0.776626	1.27438	0.440329
GH0	0.0472804	0.0753643	0.119571	0.466108	0.664769	2.06227	0.65873
GH66	0.00848362	0.0233776	0.0964535	0.395435	0.257791	2.13434	0.686033
GH89	0.0018972	0.117558	0.274869	0.375292	0.609502	0.978897	0.327215
GH105	0.00123966	0.170482	0.415493	0.357585	0.461605	0.772536	0.253314
GH125	0.126276	0.276887	0.358446	0.345231	0.42628	0.519331	0.132404
GH146	0.00172458	0.0310061	0.18421	0.343265	0.671359	1.02818	0.398967
GH115	0.00228248	0.194771	0.259414	0.334121	0.462624	1.06155	0.311796
GH110	0.00445158	0.101496	0.269667	0.331692	0.381863	0.908006	0.316443
GH65	0.0333903	0.150799	0.281123	0.330805	0.413863	0.908716	0.259676
GH94	0.00100414	0.111092	0.257287	0.323252	0.606764	0.660348	0.269063
GH136	0.101161	0.227534	0.296514	0.318388	0.436303	0.523336	0.143919
GH30	0.0202809	0.127359	0.21095	0.307305	0.40326	0.935325	0.279299
GH129	0.0178086	0.196151	0.215224	0.30403	0.330166	0.807099	0.261821
GH16	0.0400591	0.0911614	0.229847	0.287663	0.403053	0.719874	0.244183
GH106	0.0011561	0.0378381	0.170063	0.251558	0.47317	0.609933	0.25038
GH4	0.0605187	0.127963	0.242844	0.25125	0.384223	0.426685	0.143529
GH151	0.00673068	0.02825	0.107429	0.238357	0.26935	0.915918	0.31507
GH27	0.00351819	0.0410059	0.235984	0.235065	0.411287	0.518317	0.201864
GH123	0.00259049	0.0775566	0.130855	0.233291	0.454665	0.594088	0.23408
GH109	0.00222671	0.013564	0.094395	0.21908	0.296154	0.769292	0.28069
GH121	6.81964e-05	0.00498898	0.0249104	0.20768	0.166045	1.26641	0.395884
GH10	0.000204589	0.0205843	0.170532	0.205589	0.319918	0.547715	0.200848
GH8	0.0393456	0.100305	0.202783	0.198126	0.262036	0.452818	0.12706
GH98	0.000289026	0.016474	0.131246	0.190021	0.268186	0.579557	0.212928
GH133	0.00185355	0.0818582	0.209922	0.188955	0.31027	0.353678	0.134049
GH87	0.000818357	0.00884013	0.0183343	0.187931	0.17518	1.19536	0.368092
GH63	0.0245043	0.10476	0.167918	0.183257	0.238235	0.438872	0.11711
GH120	0.00177593	0.0525062	0.0879735	0.182013	0.30521	0.56721	0.191878
GH101	0.00141134	0.0525285	0.143293	0.16724	0.195581	0.559749	0.166511
GH67	0.000166778	0.0243944	0.102702	0.153242	0.256701	0.436159	0.155586
GH85	0.000432995	0.0357401	0.0683197	0.149269	0.137243	0.859115	0.255184
GH53	0.00673636	0.0509701	0.0983725	0.146439	0.215526	0.44243	0.14134
GH88	0.00123425	0.0337867	0.106695	0.143957	0.205075	0.41156	0.133199
GH26	0.00141762	0.0113106	0.110672	0.141502	0.210772	0.532266	0.165172
GH154	0.00215519	0.0327076	0.135071	0.135518	0.235189	0.256444	0.105436
GH24	0.0296477	0.0522363	0.0686058	0.130264	0.0872831	0.695452	0.200458
GH68	0.00185741	0.00506663	0.0117856	0.128513	0.122335	0.803936	0.248069
GH57	0.000583724	0.025431	0.116769	0.128334	0.201744	0.300458	0.117565
GH130	0.00164254	0.0309924	0.0999638	0.123022	0.184061	0.307474	0.113041
GH37	0.0146494	0.0547182	0.0952331	0.122368	0.188227	0.295279	0.101794
GH76	0.0028438	0.00497166	0.0469072	0.0975341	0.205897	0.255343	0.10719
GH141	0	0.000306779	0.0268884	0.0868877	0.183779	0.269786	0.114395
GH142	0	0.000244844	0.02152	0.0834474	0.105939	0.367395	0.125701
GH140	0.000231221	0.00204669	0.0634453	0.0770669	0.136715	0.237584	0.0831011
GH137	0	0.000129875	0.00600424	0.0770054	0.143208	0.319541	0.113687
GH143	0	5.78051e-05	0.0044306	0.0755968	0.0858425	0.367395	0.127032
GH59	6.81964e-05	0.00336166	0.00731343	0.0666864	0.060413	0.441608	0.136502
GH144	0.000402894	0.00325587	0.010274	0.0641547	0.052047	0.281168	0.103205
GH39	0.000118614	0.000752085	0.00168554	0.0593519	0.0624945	0.367893	0.115892
GH103	0.00560601	0.024595	0.0373337	0.0558243	0.0839647	0.149833	0.0476734
GH102	0.00568727	0.0291443	0.0409816	0.0530632	0.0822567	0.122578	0.0382514
GH170	0.000838174	0.00842982	0.0255041	0.0510827	0.0500189	0.287344	0.0854946
GH138	0	2.89026e-05	0.00451747	0.0486101	0.0767065	0.201734	0.0745052
GH171	0.000230225	0.000738728	0.00676816	0.0354538	0.0462448	0.133385	0.0524038
GH19	3.95381e-05	0.00123498	0.0209936	0.0296063	0.0531485	0.0840779	0.0306306
GH153	0.00391908	0.0127221	0.0255877	0.0292535	0.0434277	0.0636341	0.0197261
GH108	0.00011561	0.00137855	0.0104717	0.0196957	0.0375066	0.0556675	0.0222463
GH9	0	0.000720746	0.004246	0.0194854	0.0302076	0.0756408	0.0267652
GH111	0	0.000934908	0.00151659	0.0186219	0.00454548	0.163589	0.051012
GH163	0	0	0.00051091	0.0164187	0.0141839	0.0892907	0.0306793
GH104	0.000919224	0.00261922	0.00486874	0.0154497	0.0196678	0.0578255	0.0204377
GH50	0	1.44513e-05	0.000102323	0.0147149	0.00414237	0.0777586	0.0296537
GH159	0	0	0.00055591	0.014454	0.00679275	0.0881514	0.0292759
GH165	0	0	6.28764e-05	0.0137045	0.003281	0.0670629	0.0277206
GH139	0	0	0.00134421	0.0131779	0.0172474	0.0701029	0.0227266
GH113	0	0.000189211	0.00262219	0.0121766	0.0109316	0.0834409	0.0256542
GH147	0	0	0	0.0118681	0.005303	0.0740295	0.0247385
GH15	0	0	0.00023828	0.011075	0.020304	0.0443261	0.017138
GH116	5.75563e-05	0.00130227	0.00344252	0.00989575	0.0154123	0.0355984	0.0128374
GH128	0	6.02163e-05	0.000119936	0.00938644	0.000660109	0.0915347	0.0288654
GH164	0	0	0	0.00461628	0	0.0398359	0.0125336
GH91	0	1.43891e-05	0.000538974	0.00404108	0.00205328	0.0285846	0.00887566
GH55	0	1.23226e-05	0.000155356	0.00280315	0.00527907	0.0112201	0.00448833
GH81	0	0	0	0.00232607	0	0.0232607	0.00735569
GH156	0	0	0	0.00142362	0	0.0124123	0.00390334
GH117	0	0	1.97691e-05	0.00134802	0.00096756	0.00989062	0.00309325
GH74	0	1.23226e-05	0.000162465	0.00130632	0.00264781	0.0049539	0.00196006
GH79	0	1.33835e-05	6.28764e-05	0.00109936	0.000147425	0.0093206	0.00291353
GH44	0	0	0	0.000737751	0	0.00737751	0.00233297
GH99	0	0	1.51572e-05	0.000700188	0.000420491	0.00388937	0.00136291
GH158	0	0	0	0.000504292	0.00039883	0.00307475	0.00100026
GH48	0	0	0	0.000501663	0	0.00501663	0.0015864
GH166	0	0	0	0.000122729	0	0.0010454	0.000329195
GH161	0	0	0	5.09169e-05	0	0.000509169	0.000161013
GH126	0	0	0	4.90405e-05	6.25419e-05	0.000228818	8.62917e-05
GH93	0	0	0	1.66778e-05	0	0.000166778	5.27399e-05
GH114	0	0	0	0	0	0	0
GH46	0	0	0	0	0	0	0
GH49	0	0	0	0	0	0	0
GH58	0	0	0	0	0	0	0
GH90	0	0	0	0	0	0	0

## Sheet: Genus_summary
Genus	Min.	1st Qu.	Median	Mean	3rd Qu.	Max.	Sd
g__Bifidobacterium	26.5221	83.9278	91.4005	86.0951	95.7576	98.8005	15.9284
g__Prevotella	0	0.00768283	0.0180048	2.69332	1.16114	47.8302	7.20086
g__Lactobacillus	0.00114637	0.0186908	0.321177	2.63179	2.40437	46.0049	6.07904
__Unknowns__	0.114817	0.443278	0.884464	1.7802	2.52764	8.12344	1.90935
g__Bacteroides	9.39194e-05	0.0274126	0.154522	1.10639	0.624035	22.7835	3.18531
g__Blautia	0.000126249	0.0278323	0.150278	1.04046	0.489051	19.0293	2.86257
g__Akkermansia	0	0.000327357	0.00124454	0.757845	0.00760388	34.7923	4.66797
g__Streptococcus	0.00369077	0.070393	0.183725	0.673601	0.523545	19.0341	1.97938
g__Megasphaera	0.000189373	0.00403471	0.0184773	0.609242	0.858358	5.52338	1.09853
g__Escherichia	0.00229877	0.0373157	0.118985	0.339414	0.239642	5.34301	0.728417
g__Veillonella	7.48972e-05	0.0248711	0.0942442	0.213199	0.271713	5.73975	0.569546
g__Actinomyces	0.0011469	0.021882	0.0486622	0.212869	0.0957708	13.9328	1.35525
g__Flavonifractor	0	0.00109119	0.0240834	0.189352	0.181168	2.0245	0.360349
g__Flavobacterium	0.000185733	0.109121	0.183988	0.187611	0.275434	0.368541	0.104146
g__Faecalibacterium	6.31245e-05	0.000635106	0.00960063	0.173506	0.114079	2.31314	0.427826
g__Klebsiella	0.000247118	0.0065824	0.0210464	0.129063	0.0726073	1.99127	0.314606
g__Agathobaculum	0	0	0.00022938	0.111693	0.00625751	2.36342	0.371212
g__Enterococcus	9.39194e-05	0.0116499	0.0501789	0.0933469	0.137201	0.610609	0.121666
g__Rothia	0.000188983	0.00218683	0.00624571	0.0763523	0.0143881	6.04795	0.589681
g__Anaerostipes	0	0	0.000113596	0.0761464	0.000661442	4.78457	0.486521
g__Eggerthella	0	0.000404968	0.00781074	0.0651577	0.0631222	1.5931	0.196401
g__Lachnoclostridium	0	0	0.000475243	0.0594232	0.00131854	3.89641	0.399753
g__Dorea	0	9.9741e-05	0.000525674	0.0589698	0.0660045	0.802502	0.123084
g__Parabacteroides	0	0.000225482	0.00086746	0.054314	0.0155872	1.40407	0.211119
g__Fusicatenibacter	0	0	7.62078e-05	0.0535757	0.00046476	2.60761	0.304113
g__Ruthenibacterium	0	0	0	0.0492563	0.000371249	2.7425	0.286181
g__Corynebacterium	0.00168866	0.00399246	0.00855205	0.0368544	0.0297623	1.02208	0.113559
g__Eubacterium	0	0.00025087	0.0059516	0.0348115	0.0307321	0.350802	0.0649257
g__Streptomyces	0.00362516	0.0246644	0.0332137	0.0338661	0.0444282	0.0645683	0.0148131
g__Erysipelatoclostridium	0	0.000400774	0.00435119	0.0332347	0.021464	0.767825	0.100706
g__Tyzzerella	0	0.00142736	0.00498409	0.0288238	0.0161213	0.398522	0.0660243
g__Gemmiger	0	0	0	0.0229759	0.000380143	0.983505	0.105435
g__Megamonas	0	0	9.44917e-05	0.0196668	0.000809936	0.889118	0.0958884
g__Haemophilus	0	0	0.000317553	0.0186815	0.00253565	1.09188	0.110612
g__Anaerotruncus	0	0	0.000220704	0.0165158	0.00421459	0.509355	0.0639082
g__Weissella	0	0	0.000285471	0.0140539	0.00228841	0.50124	0.0566262
g__Asaia	0.002786	0.00752108	0.0101795	0.0137833	0.0141056	0.144282	0.0153746
g__Clostridium	9.9741e-05	0.00209771	0.00647768	0.0131292	0.0153247	0.120366	0.0181929
g__Roseburia	0	0	0.000179398	0.0117214	0.00142363	0.344694	0.0426402
g__Hungatella	0	0	0	0.0106684	0.000200387	0.685408	0.069067
g__Enterobacter	0	0.000323051	0.000807619	0.0104988	0.00486354	0.404038	0.0423599
g__Sphingobium	0	0.000304278	0.000997301	0.0100555	0.00643532	0.371838	0.0389512
g__Cronobacter	0	0.00122826	0.00352976	0.00891943	0.00730267	0.0902359	0.0165253
g__Leuconostoc	0	0	8.93504e-05	0.00657175	0.00053722	0.37824	0.0383267
g__Nonomuraea	0	0.00350869	0.00545399	0.00596971	0.00753473	0.0280819	0.00383713
g__Butyricicoccus	0	0	0	0.00570413	9.17648e-05	0.278785	0.0299577
g__Xenorhabdus	0	0.000866756	0.00197781	0.00558737	0.00443206	0.0798224	0.0111305
g__Citrobacter	0	0.000565698	0.00147391	0.00550695	0.00320089	0.204087	0.0207005
g__Bilophila	0	0	0	0.00540526	0.000179125	0.119328	0.018909
g__Firmicutes_unclassified	0	7.53219e-05	0.000958826	0.00525389	0.00338526	0.149495	0.0164
g__Pseudoflavonifractor	0	0	0.000376137	0.00487973	0.00244826	0.088001	0.0138643
g__Kosakonia	0	0.000564206	0.00149587	0.00426403	0.00436266	0.0421419	0.00767089
g__Clostridiales_unclassified	0	0	0.000713679	0.0041212	0.00285707	0.0706757	0.0104566
g__Salmonella	0	0.000472459	0.00127809	0.00398569	0.00308986	0.0536929	0.00794957
g__Alcanivorax	0.00135159	0.00293415	0.00350916	0.00393352	0.00439273	0.0152489	0.00191231
g__Ruminococcaceae_unclassified	0	0.00208912	0.00343436	0.0038331	0.0050032	0.0162377	0.00274509
g__Erwinia	0	0.000161987	0.000788141	0.0036876	0.00351291	0.0566568	0.00783041
g__Fusobacterium	0	0	0	0.00346364	0	0.324123	0.031623
g__Rhodococcus	0	0.0017842	0.00315706	0.00338792	0.00456702	0.00850402	0.00199492
g__Micrococcus	0	0	0	0.0029882	0.000260304	0.169523	0.0176136
g__Peptostreptococcus	0	0	9.79022e-05	0.00291953	0.00109781	0.0815488	0.00976141
g__Sellimonas	0	0	0	0.00274444	0	0.171219	0.0183605
g__Allisonella	0	0	0	0.00270695	6.19111e-05	0.0577585	0.00840363
g__Desulfovibrio	0	0	0	0.00253581	0	0.230738	0.0226369
g__Kocuria	0	0	0.000169348	0.00196133	0.00034857	0.182615	0.0178011
g__Pantoea	0	0.000185733	0.00050144	0.00174858	0.00107639	0.0416657	0.00490622
g__Acidaminococcus	0	0	0	0.00173942	0	0.165423	0.0161498
g__Photorhabdus	0	0	0.000156734	0.00162542	0.00121933	0.0282099	0.0044103
g__Brenneria	0	0	8.75594e-05	0.00150381	0.000402915	0.0679797	0.00700812
g__Ochrobactrum	0	0.000280823	0.000726865	0.00129712	0.00130108	0.0245232	0.00264373
g__Pseudoscardovia	0	0.000769597	0.00126114	0.00128876	0.00170418	0.00341797	0.00077252
g__Raoultella	0	0	0.000211702	0.0012747	0.00104571	0.019514	0.00296361
g__Aspergillus	0	0	0.000198964	0.00126787	0.000541825	0.0342604	0.00432907
g__Oscillibacter	0	0	0.000188983	0.00112322	0.000709982	0.0195197	0.00301311
g__Clostridioides	0	0	5.22448e-05	0.00111457	0.000660779	0.023107	0.00363029
g__Campylobacter	0	0	0	0.00100744	0	0.0413852	0.00477404
g__Lachnospiraceae_unclassified	0	0	0	0.000966143	0.000448496	0.0233758	0.00339451
g__Parasutterella	0	0	0	0.000941405	0	0.0368663	0.00487846
g__Holdemania	0	0	0	0.000908817	0.000526124	0.0215809	0.00300861
g__Kluyvera	0	0	0.000139452	0.000818453	0.000410866	0.0105155	0.00194814
g__Intestinibacter	0	0	6.34343e-05	0.000814019	0.000282369	0.033355	0.00344221
g__Cupriavidus	0	0.000110352	0.000329196	0.000805169	0.000759549	0.00715741	0.00132698
g__Mitsuokella	0	0	0	0.000746952	7.31074e-05	0.0284195	0.0034332
g__Neisseria	0	0	0	0.00072218	9.69481e-05	0.0319136	0.00383082
g__Ruminococcus	0	0	0	0.000676072	0	0.0325239	0.00393387
g__Atopobium	0	9.94819e-05	0.000380194	0.00067193	0.00102146	0.00515154	0.00087634
g__Lactococcus	0	0	9.41229e-05	0.00066332	0.000289429	0.0121088	0.00194214
g__Morganella	0	0	0	0.000645512	8.6746e-05	0.0191859	0.00230189
g__Coprococcus	0	0	0	0.000618119	0.000410772	0.0150035	0.00187888
g__Stomatobaculum	0	0	0	0.000583215	0	0.0386739	0.00390906
g__Odoribacter	0	0	0	0.000544681	0	0.0140444	0.00230134
g__Eremococcus	0	0	8.76123e-05	0.000535988	0.000382416	0.0107196	0.00141634
g__Pseudomonas	0	0	0.00010997	0.000478714	0.000286051	0.00964376	0.0014616
g__Micromonospora	0	0.000119173	0.000333426	0.000469272	0.00065076	0.00309516	0.000488739
g__Varibaculum	0	0	0	0.000457143	0.00018353	0.0147511	0.00160434
g__Aggregatibacter	0	0	0	0.000432462	0	0.0335706	0.00328637
g__Negativicoccus	0	0	0	0.000429014	0.000227191	0.00714269	0.00114176
g__Paraprevotella	0	0	0	0.00039106	0	0.0309048	0.0030225
g__Proteobacteria_unclassified	0	0	0	0.000384548	0	0.0131012	0.00188627
g__Xanthomonas	0	0	7.26637e-05	0.000372174	0.000237337	0.00542396	0.000904768
g__Gordonia	0	9.97301e-05	0.000318652	0.000339739	0.000484577	0.00124449	0.000279991
g__Olsenella	0	0	0	0.000337866	0.000390456	0.00349752	0.000623747
g__Rikenella	0	0	0	0.000334273	0	0.0119697	0.00161363
g__Mycobacterium	0	9.5253e-05	0.000217477	0.00025869	0.000411495	0.00123201	0.000228033
g__Anaeroglobus	0	0	0	0.000258605	0.000282369	0.00475186	0.00059448
g__Bordetella	0	7.63025e-05	0.000219562	0.000251863	0.000356995	0.00104261	0.000222545
g__Anaeromassilibacillus	0	0	0	0.000251182	0	0.00425734	0.000729757
g__Finegoldia	0	0	6.31245e-05	0.000234336	0.000195804	0.00530988	0.00067361
g__Geodermatophilus	0	0	0	0.00023041	0.000103879	0.00294325	0.000573153
g__Ardenticatena	0	7.72665e-05	0.000180162	0.000229392	0.000331056	0.00098207	0.00022775
g__Cedecea	0	0	0	0.000220123	0	0.00996467	0.0012685
g__Caulobacter	0	8.07628e-05	0.000179398	0.000215589	0.000327535	0.000795169	0.000183308
g__Microbacterium	0	8.02325e-05	0.000187839	0.000212185	0.000299711	0.000824593	0.00018827
g__Arthrobacter	0	7.26637e-05	0.000140348	0.000197084	0.000262837	0.00136739	0.000221282
g__Bacteroidales_unclassified	0	0	0	0.000189242	7.34199e-05	0.00386712	0.000549081
g__Erythrobacter	0	8.55108e-05	0.000142736	0.000186536	0.000262837	0.00082966	0.000166912
g__Phascolarctobacterium	0	0	9.79022e-05	0.000180626	0.000227191	0.00147836	0.000265273
g__Staphylococcus	0	0	0	0.000163156	9.17648e-05	0.00633571	0.000664193
g__Parvimonas	0	0	0	0.000162806	0	0.0154582	0.00150821
g__Dolosigranulum	0	0	0	0.000162795	0.000179125	0.00332726	0.000395464
g__Slackia	0	0	0	0.000158229	0	0.00281749	0.000453744
g__Propionimicrobium	0	0	0	0.000154736	0.000199482	0.00280551	0.000340156
g__Janibacter	0	0	7.8574e-05	0.000145826	0.000175119	0.00407744	0.000418978
g__Actinokineospora	0	0	9.17648e-05	0.000133805	0.000211702	0.00119045	0.000167566
g__Kineococcus	0	0	0.000100194	0.000131517	0.000179125	0.000613286	0.00012918
g__Rhizobium	0	0	8.36232e-05	0.000131079	0.000225966	0.000592717	0.000150998
g__Thermoanaerobacterales_unclassified	0	0	8.6746e-05	0.000130833	0.000149856	0.00139386	0.0002283
g__Sulfurihydrogenibium	0	0	0	0.000129971	0.000149587	0.00187839	0.000275821
g__Dickeya	0	0	0	0.000128347	0.000134305	0.00254922	0.000320239
g__Serratia	0	0	0	0.000127048	9.9741e-05	0.00223057	0.000321757
g__Blastococcus	0	0	0	0.000119069	0.000108365	0.00147572	0.00023473
g__Acutalibacter	0	0	0	0.000117691	0.000130152	0.00141084	0.000221292
g__Dialister	0	0	5.22448e-05	0.00010835	0.00011753	0.000626938	0.00016253
g__Cellulosimicrobium	0	0	0	8.93999e-05	0.000126795	0.000728943	0.000161689
g__Parascardovia	0	0	0	8.93742e-05	0.000140348	0.0011967	0.000167815
g__Alloscardovia	0	0	0	8.89617e-05	0.000126795	0.000495289	0.000122589
g__Avibacterium	0	0	0	8.24477e-05	0	0.00309516	0.000406067
g__Faecalicatena	0	0	0	8.17946e-05	0	0.00250973	0.000355173
g__Propionibacterium	0	0	0	7.7532e-05	8.95626e-05	0.0023809	0.000244584
g__Brachybacterium	0	0	0	7.72182e-05	0.00011314	0.000498651	0.000108954
g__Ideonella	0	0	0	7.65656e-05	0	0.00233168	0.00031531
g__Persephonella	0	0	0	7.29931e-05	5.87649e-05	0.00152638	0.000209779
g__Methylobacterium	0	0	0	7.00568e-05	0.00011314	0.000434826	9.29833e-05
g__Paraburkholderia	0	0	0	6.67497e-05	0.000100288	0.000736594	0.000129492
g__Butyrivibrio	0	0	0	6.49394e-05	0	0.00202563	0.000247959
g__Halothiobacillus	0	0	0	6.43737e-05	0	0.00141854	0.00021148
g__Leifsonia	0	0	0	6.40081e-05	0.000103879	0.000398921	9.471e-05
g__Yersinia	0	0	0	6.00371e-05	7.72665e-05	0.000740957	0.0001296
g__Holdemanella	0	0	0	5.73856e-05	0	0.00148572	0.00023035
g__Turicibacter	0	0	0	5.37308e-05	0	0.00213654	0.000250398
g__Methylobrevis	0	0	0	5.31931e-05	9.62155e-05	0.000284831	6.70742e-05
g__Mogibacterium	0	0	0	5.28118e-05	0	0.00119045	0.000184484
g__Cryobacterium	0	0	0	4.86383e-05	9.40343e-05	0.000380384	7.91168e-05
g__Acidovorax	0	0	0	4.84191e-05	0	0.000616299	0.000130151
g__Pseudooceanicola	0	0	0	4.71213e-05	8.07628e-05	0.000458824	8.93782e-05
g__Rhodobacter	0	0	0	4.70992e-05	0	0.000849931	0.000125309
g__Trichinella	0	0	0	4.41001e-05	0	0.00261899	0.000265039
g__Paracoccus	0	0	0	4.36292e-05	0	0.0018544	0.000231795
g__Clostridiales_Family_XIII_Incertae_Sedis_unclassified	0	0	0	4.32288e-05	0	0.00209433	0.000223775
g__Pseudocitrobacter	0	0	0	4.15908e-05	0	0.00166663	0.000174498
g__Intestinimonas	0	0	0	4.03534e-05	0	0.00184148	0.000189363
g__Variovorax	0	0	0	3.90398e-05	0	0.00111528	0.000131775
g__Faecalicoccus	0	0	0	3.86779e-05	0	0.00184148	0.000213731
g__Actinomycetales_unclassified	0	0	0	3.73882e-05	7.81959e-05	0.000381401	6.79625e-05
g__Dermatophilus	0	0	0	3.65311e-05	0	0.00119045	0.000128689
g__Burkholderia	0	0	0	3.63987e-05	0	0.00056139	9.16333e-05
g__Marinomonas	0	0	0	3.63817e-05	0	0.000796631	0.000126513
g__Acidipropionibacterium	0	0	0	3.61745e-05	8.36232e-05	0.000317553	6.2477e-05
g__Saccharomyces	0	0	0	3.51759e-05	0	0.000992651	0.000125074
g__Tetrasphaera	0	0	0	3.27839e-05	0	0.000327938	6.7591e-05
g__Anaerococcus	0	0	0	3.12162e-05	0	0.00119045	0.000128693
g__Deinococcus	0	0	0	2.69892e-05	0	0.000477979	7.66352e-05
g__Frondihabitans	0	0	0	2.69505e-05	0	0.000475243	8.49888e-05
g__Pseudoalteromonas	0	0	0	2.67637e-05	0	0.000476179	7.00735e-05
g__Oceanicola	0	0	0	2.49373e-05	0	0.000381401	7.00271e-05
g__Tatumella	0	0	0	2.41416e-05	0	0.000796631	0.000105276
g__Izhakiella	0	0	0	2.35543e-05	0	0.000476179	6.93365e-05
g__Stenotrophomonas	0	0	0	2.29455e-05	0	0.000400774	7.62022e-05
g__Pacificibacter	0	0	0	2.09785e-05	0	0.00043346	7.05353e-05
g__Barnesiella	0	0	0	1.88536e-05	0	0.000184148	4.48555e-05
g__Melissococcus	0	0	0	1.8245e-05	0	0.000714269	7.71808e-05
g__Cereibacter	0	0	0	1.82072e-05	0	0.000207758	4.62759e-05
g__Acidihalobacter	0	0	0	1.77442e-05	0	0.000282369	4.78885e-05
g__Lysobacter	0	0	0	1.75517e-05	0	0.00075533	8.55406e-05
g__Rheinheimera	0	0	0	1.74653e-05	0	0.00021994	4.6714e-05
g__Methylomonas	0	0	0	1.70112e-05	0	0.000323975	5.73415e-05
g__Agrobacterium	0	0	0	1.69025e-05	0	0.000421043	5.55786e-05
g__Mycolicibacterium	0	0	0	1.67289e-05	0	0.000349752	5.8247e-05
g__Actinomadura	0	0	0	1.66432e-05	0	0.000140348	3.75543e-05
g__Cutibacterium	0	0	0	1.6423e-05	0	0.00046476	5.71184e-05
g__Edwardsiella	0	0	0	1.4755e-05	0	0.000539522	6.20152e-05
g__Mycobacteroides	0	0	0	1.41866e-05	0	0.000224381	4.01435e-05
g__Mixta	0	0	0	1.30295e-05	0	0.000375678	5.35312e-05
g__Mycoplasma	0	0	0	1.27985e-05	0	0.000421043	5.05056e-05
g__Pelagibaca	0	0	0	1.25035e-05	0	0.00021673	3.50121e-05
g__Shuttleworthia	0	0	0	1.24521e-05	0	0.000295672	4.67366e-05
g__Acidocella	0	0	0	1.23679e-05	0	0.00022938	3.73979e-05
g__Yersiniaceae_unclassified	0	0	0	1.22062e-05	0	0.000184148	3.74523e-05
g__Nitratireductor	0	0	0	1.1783e-05	0	0.000260304	3.69659e-05
g__Thauera	0	0	0	1.09931e-05	0	0.000161987	3.37164e-05
g__Nitrospirae_unclassified	0	0	0	1.09568e-05	0	0.000129661	2.99268e-05
g__Dyella	0	0	0	1.05837e-05	0	0.000350238	4.60903e-05
g__Halomonas	0	0	0	1.0574e-05	0	0.000318652	4.39424e-05
g__Symbiobacterium	0	0	0	1.05252e-05	0	0.000323051	3.94485e-05
g__Caballeronia	0	0	0	1.00302e-05	0	0.000134305	2.88502e-05
g__Desulfitobacterium	0	0	0	9.90682e-06	0	0.000198964	3.39935e-05
g__Pseudacidovorax	0	0	0	9.58061e-06	0	0.000176355	2.97432e-05
g__Ottowia	0	0	0	7.37083e-06	0	0.00022938	2.95363e-05
g__Peptoniphilus	0	0	0	7.25423e-06	0	0.000195804	2.88731e-05
g__Cellulomonas	0	0	0	7.24622e-06	0	0.000217477	2.99207e-05
g__Serinibacter	0	0	0	7.03156e-06	0	0.000331056	3.74837e-05
g__Faecalitalea	0	0	0	6.51899e-06	0	0.000608192	5.97476e-05
g__Nocardiopsis	0	0	0	4.52015e-06	0	0.000160465	2.34469e-05
g__Duganella	0	0	0	3.68614e-06	0	0.00021994	2.43613e-05

## Sheet: Genus_summary_GMC1
Genus	Min.	1st Qu.	Median	Mean	3rd Qu.	Max.	Sd
g__Bifidobacterium	85.6256	92.9945	95.7501	94.8643	96.9867	98.8005	3.12434
g__Lactobacillus	0.00518882	0.0261602	0.245702	1.36671	1.43513	11.8168	2.58702
__Unknowns__	0.114817	0.344082	0.481223	0.781389	0.857177	4.65062	0.844082
g__Streptococcus	0.00369077	0.123246	0.186227	0.500567	0.680609	2.41303	0.587114
g__Escherichia	0.00229877	0.0507239	0.126143	0.343907	0.248857	5.34301	0.766527
g__Blautia	0.000126249	0.0062892	0.0828467	0.323672	0.198756	4.43623	0.776002
g__Flavobacterium	0.000289884	0.16426	0.252445	0.235988	0.311541	0.368541	0.090501
g__Bacteroides	9.39194e-05	0.00576048	0.0796827	0.234681	0.248203	2.64601	0.477018
g__Megasphaera	0.000189373	0.00218932	0.00615749	0.21242	0.0468557	2.42406	0.541858
g__Veillonella	7.48972e-05	0.0177373	0.102228	0.150886	0.213944	0.537504	0.154152
g__Prevotella	0	0.006057	0.0118764	0.122191	0.024888	1.95707	0.335935
g__Enterococcus	9.39194e-05	0.0147996	0.0545604	0.110753	0.185292	0.610609	0.134313
g__Klebsiella	0.000313469	0.0114026	0.0280342	0.100479	0.0760478	0.869125	0.183973
g__Flavonifractor	0	0.000677797	0.00349644	0.0865009	0.0432285	1.11606	0.215524
g__Actinomyces	0.0011469	0.0205219	0.0546601	0.0831215	0.111398	0.377923	0.087215
g__Akkermansia	0	0.000101476	0.000852915	0.0672357	0.00261953	2.29568	0.333942
g__Faecalibacterium	6.31245e-05	0.000668498	0.00140535	0.039288	0.0447467	0.553767	0.0888953
g__Streptomyces	0.00826895	0.0291556	0.0365459	0.0369668	0.0453577	0.0645223	0.0139682
g__Eggerthella	0	0.000100255	0.000981186	0.030392	0.0228187	0.291699	0.0631914
g__Corynebacterium	0.00196435	0.00482062	0.00815439	0.0215272	0.0240772	0.164964	0.0336083
g__Weissella	0	0	0.00029253	0.0168884	0.00207012	0.50124	0.0699757
g__Ruthenibacterium	0	0	0	0.0160053	0.00019353	0.8366	0.113802
g__Eubacterium	0	7.58164e-05	0.000424265	0.0159889	0.00313646	0.350802	0.0550403
g__Rothia	0.000267746	0.00318014	0.00814165	0.0145383	0.0138653	0.0949144	0.0197358
g__Lachnoclostridium	0	0	0.00018913	0.0134938	0.000559221	0.683701	0.0929596
g__Asaia	0.0057359	0.00802073	0.0107919	0.0125418	0.013637	0.0565608	0.00824779
g__Megamonas	0	0	8.97157e-05	0.0116848	0.0004282	0.342844	0.0549397
g__Clostridium	9.9741e-05	0.00114181	0.00397274	0.0108297	0.0128646	0.120366	0.018978
g__Dorea	0	7.83243e-05	0.000189215	0.0106517	0.00480639	0.0954616	0.0224024
g__Leuconostoc	0	0	9.68876e-05	0.0101935	0.000871615	0.37824	0.0522429
g__Agathobaculum	0	0	0.000160352	0.00932629	0.00042022	0.154581	0.0301829
g__Sphingobium	0	0.000451205	0.00137292	0.00932338	0.00728286	0.10735	0.0203844
g__Fusicatenibacter	0	0	0	0.00818529	0.000191795	0.256856	0.0404063
g__Cronobacter	0	0.00201572	0.00409842	0.00809814	0.00798812	0.0804598	0.0130236
g__Erysipelatoclostridium	0	0.00019075	0.00122215	0.00797448	0.00525392	0.115954	0.018198
g__Tyzzerella	0	0.000557983	0.00217797	0.00792775	0.00676929	0.0868494	0.0157839
g__Nonomuraea	0	0.00529821	0.00664761	0.00743683	0.00906711	0.0280819	0.00402961
g__Parabacteroides	0	9.84982e-05	0.000403363	0.00735187	0.00305063	0.0848825	0.0174428
g__Citrobacter	0	0.000706402	0.0018409	0.00708194	0.00334362	0.204087	0.0280351
g__Xenorhabdus	0	0.000980544	0.00265404	0.00567144	0.00470628	0.0798224	0.0115827
g__Enterobacter	0	0.000449172	0.00128661	0.00537793	0.0051327	0.0663493	0.0106762
g__Micrococcus	0	0	0	0.00465112	0.000524986	0.169523	0.0239743
g__Erwinia	0	0.00026796	0.00115822	0.00435223	0.0045185	0.0566568	0.00877281
g__Rhodococcus	0	0.00272206	0.00419871	0.00409562	0.0051124	0.00848829	0.00186456
g__Kosakonia	0	0.00073661	0.00161227	0.00404554	0.00446302	0.0406282	0.00649599
g__Salmonella	0	0.000620247	0.00134964	0.00377952	0.00412729	0.0536929	0.0079162
g__Alcanivorax	0.00164774	0.00262248	0.00334599	0.00366308	0.00437952	0.00735499	0.00131187
g__Ruminococcaceae_unclassified	0	0.00135224	0.00304458	0.00303128	0.00416753	0.0103376	0.00208466
g__Roseburia	0	0	8.96169e-05	0.00271761	0.000196728	0.134079	0.0182194
g__Haemophilus	0	7.35549e-05	0.000426451	0.00264102	0.00211511	0.0206753	0.00504078
g__Gemmiger	0	0	0	0.00190816	5.61958e-05	0.091116	0.012425
g__Campylobacter	0	0	0	0.00161623	0	0.0413852	0.00645001
g__Clostridiales_unclassified	0	0	0.000101577	0.00154145	0.000930085	0.0353515	0.00518708
g__Pantoea	0	0.000308326	0.000608304	0.00147637	0.00105057	0.0172812	0.00303777
g__Pseudoscardovia	0	0.000908245	0.00131063	0.00146044	0.00184135	0.00341797	0.000781734
g__Raoultella	0	0	0.000208544	0.0013528	0.00103196	0.0174243	0.0029726
g__Aspergillus	0	0	0.000188484	0.00135171	0.000642899	0.0204277	0.0038874
g__Ochrobactrum	0	0.000313094	0.000760538	0.00109151	0.0011519	0.00611264	0.00128023
g__Intestinibacter	0	0	0	0.00103006	0.000226775	0.033355	0.00461847
g__Anaerostipes	0	0	7.39505e-05	0.00100734	0.000318666	0.0212975	0.00344807
g__Anaerotruncus	0	0	6.66214e-05	0.000936383	0.000301439	0.0176458	0.00263017
g__Pseudoflavonifractor	0	0	8.08369e-05	0.000835023	0.000471836	0.0146215	0.00224936
g__Kluyvera	0	8.40951e-05	0.00016194	0.000826543	0.000446814	0.0105155	0.00206772
g__Butyricicoccus	0	0	0	0.000802863	8.6838e-05	0.033944	0.00462852
g__Brenneria	0	0	9.12515e-05	0.000788104	0.00050921	0.01034	0.0018614
g__Bilophila	0	0	0	0.000741516	5.00138e-05	0.0230095	0.00324627
g__Photorhabdus	0	0	9.83636e-05	0.000708756	0.000692465	0.00732103	0.00145216
g__Firmicutes_unclassified	0	0	0.000136875	0.000706638	0.00095712	0.00517809	0.00121079
g__Atopobium	0	0.000146103	0.000570326	0.00069564	0.00103842	0.00391123	0.000718554
g__Hungatella	0	0	0	0.000687599	4.64062e-05	0.0300663	0.00409705
g__Clostridioides	0	0	0	0.000667255	0.000350036	0.020848	0.00286362
g__Lactococcus	0	0	0.000123817	0.000664516	0.000352228	0.0121088	0.00183462
g__Cupriavidus	0	0.000119318	0.000296709	0.000591777	0.000685717	0.00453181	0.000933711
g__Peptostreptococcus	0	0	0	0.000584568	0.000220882	0.0129865	0.00195971
g__Pseudomonas	0	1.30612e-05	0.000169744	0.000479972	0.000414103	0.00964376	0.00136834
g__Micromonospora	0	0.000114034	0.000338268	0.000476453	0.000651287	0.00216901	0.000455262
g__Varibaculum	0	0	0	0.000470552	0.000162899	0.0147511	0.00203572
g__Eremococcus	0	0	9.16923e-05	0.000455428	0.000334857	0.0107196	0.00149065
g__Morganella	0	0	0	0.000436843	0.000138514	0.00766984	0.00131044
g__Allisonella	0	0	0	0.000407495	0	0.00902729	0.00157141
g__Xanthomonas	0	0	3.62355e-05	0.000383935	0.000294106	0.00542396	0.000908961
g__Fusobacterium	0	0	0	0.000362656	0	0.00751542	0.00148053
g__Gordonia	0	0.000136245	0.000323005	0.000347692	0.000495173	0.00112703	0.000268139
g__Geodermatophilus	0	0	0	0.000323736	0.000146727	0.00294325	0.000694575
g__Bordetella	0	0.000104032	0.000269147	0.000289801	0.000461335	0.000822729	0.000226971
g__Mycobacterium	0	0.000102394	0.000225561	0.00028893	0.000448259	0.00123201	0.000250058
g__Kocuria	0	6.31927e-05	0.000239533	0.000279152	0.000422903	0.000918694	0.000257419
g__Coprococcus	0	0	0	0.000274962	0.000157356	0.00592669	0.000859698
g__Ardenticatena	0	8.11468e-05	0.000210069	0.000274579	0.000368995	0.00098207	0.000258099
g__Lachnospiraceae_unclassified	0	0	0	0.000265034	5.79499e-05	0.00773957	0.00108948
g__Mitsuokella	0	0	0	0.000264813	0	0.00849278	0.00124765
g__Microbacterium	0	9.64866e-05	0.000244649	0.000259779	0.00035242	0.000824593	0.000196006
g__Negativicoccus	0	0	3.33426e-05	0.000246573	0.000239518	0.00225175	0.000456257
g__Cedecea	0	0	0	0.000232661	0	0.0075216	0.00115037
g__Dolosigranulum	0	0	7.77782e-05	0.000230182	0.000299932	0.00332726	0.000517265
g__Arthrobacter	0	9.84987e-05	0.000215758	0.000228495	0.000314089	0.000807628	0.000169474
g__Parasutterella	0	0	0	0.000224986	0	0.00974823	0.00135484
g__Erythrobacter	0	9.69451e-05	0.000192998	0.000224937	0.000307016	0.000601284	0.000157066
g__Oscillibacter	0	0	8.96649e-05	0.000212809	0.000246431	0.00150432	0.000335915
g__Caulobacter	0	7.04121e-05	0.000172766	0.000207969	0.000326632	0.000697139	0.000189426
g__Finegoldia	0	0	0	0.000158069	0.000191529	0.0024555	0.000373864
g__Ruminococcus	0	0	0	0.000151808	0	0.00367146	0.000642567
g__Holdemania	0	0	0	0.000150807	0.000101074	0.00186014	0.00035135
g__Proteobacteria_unclassified	0	0	0	0.000150622	0	0.00607127	0.000863979
g__Rhizobium	0	0	9.76747e-05	0.000150588	0.000256015	0.000592717	0.000164091
g__Kineococcus	0	1.54687e-05	0.000112654	0.00014303	0.000199178	0.000613286	0.000137673
g__Serratia	0	0	7.25238e-05	0.000136859	0.000125624	0.00223057	0.000353261
g__Dickeya	0	0	7.05468e-05	0.000133319	0.000149788	0.00254922	0.000350842
g__Acidaminococcus	0	0	0	0.000131447	0	0.00632704	0.000861616
g__Thermoanaerobacterales_unclassified	0	0	8.61284e-05	0.000131304	0.000139467	0.00127461	0.000231084
g__Actinokineospora	0	0	8.96886e-05	0.000130693	0.000210716	0.000540865	0.000140773
g__Neisseria	0	0	0	0.000130564	9.40056e-05	0.00219562	0.000343951
g__Sulfurihydrogenibium	0	0	0	0.00012235	0.000102845	0.00187839	0.000311267
g__Blastococcus	0	0	0	0.000121369	9.41489e-05	0.00147572	0.000269109
g__Staphylococcus	0	0	0	0.000118009	9.41489e-05	0.00105071	0.000251579
g__Desulfovibrio	0	0	0	0.000108661	0	0.00371509	0.00053322
g__Janibacter	0	0	7.55225e-05	0.000102504	0.000171931	0.000693937	0.000138894
g__Rikenella	0	0	0	9.98757e-05	0	0.00412942	0.000565394
g__Aggregatibacter	0	0	0	9.77523e-05	0	0.00113827	0.000230364
g__Halothiobacillus	0	0	0	9.40897e-05	0	0.00141854	0.000276385
g__Methylobacterium	0	0	6.82055e-05	8.93894e-05	0.000156494	0.000434826	0.000106506
g__Leifsonia	0	0	7.55007e-05	8.91702e-05	0.000165644	0.000378747	0.000100842
g__Brachybacterium	0	0	7.69351e-05	8.90166e-05	0.00015785	0.000470171	0.00011213
g__Phascolarctobacterium	0	0	7.05468e-05	8.85825e-05	0.000178797	0.000492588	0.000108197
g__Olsenella	0	0	0	8.48177e-05	7.15639e-05	0.0012827	0.000242392
g__Paraprevotella	0	0	0	8.37526e-05	0	0.00228937	0.000329569
g__Parascardovia	0	0	0	8.31127e-05	9.79421e-05	0.0011967	0.000184933
g__Alloscardovia	0	0	0	7.91854e-05	0.000124143	0.000427554	0.000114781
g__Yersinia	0	0	0	7.23303e-05	8.73957e-05	0.000740957	0.000145015
g__Cellulosimicrobium	0	0	0	7.1616e-05	0.000106665	0.000507297	0.000130427
g__Dialister	0	0	0	7.10582e-05	0.000101955	0.000387792	9.625e-05
g__Anaeroglobus	0	0	0	7.10073e-05	6.81437e-05	0.000962155	0.000183542
g__Methylobrevis	0	0	7.81376e-05	7.0373e-05	0.000103583	0.000284831	7.64928e-05
g__Anaeromassilibacillus	0	0	0	6.71741e-05	0	0.00103879	0.00022973
g__Faecalicatena	0	0	0	6.29867e-05	0	0.00250973	0.000353855
g__Propionimicrobium	0	0	0	5.85398e-05	0	0.000855108	0.000156747
g__Rhodobacter	0	0	0	5.53256e-05	7.20222e-05	0.000849931	0.000137717
g__Variovorax	0	0	0	5.32656e-05	0	0.00111528	0.000174464
g__Acidipropionibacterium	0	0	0	5.23804e-05	9.60626e-05	0.000317553	7.11886e-05
g__Paracoccus	0	0	0	4.72554e-05	0	0.0018544	0.000258737
g__Acidovorax	0	0	0	4.71931e-05	0	0.000549729	0.000127978
g__Saccharomyces	0	0	0	4.55824e-05	0	0.000992651	0.00015796
g__Stomatobaculum	0	0	0	4.35786e-05	0	0.00123427	0.00018629
g__Persephonella	0	0	0	4.07109e-05	0	0.00101609	0.000160275
g__Cryobacterium	0	0	0	3.98949e-05	8.19149e-05	0.000380384	7.4771e-05
g__Actinomycetales_unclassified	0	0	0	3.70348e-05	7.58878e-05	0.000267746	6.3829e-05
g__Frondihabitans	0	0	0	3.61928e-05	0	0.000470203	9.69508e-05
g__Tatumella	0	0	0	3.32633e-05	0	0.000796631	0.000138024
g__Tetrasphaera	0	0	0	3.32033e-05	5.64914e-05	0.000327938	6.64508e-05
g__Acutalibacter	0	0	0	3.18933e-05	0	0.000449383	8.44223e-05
g__Pseudocitrobacter	0	0	0	3.04188e-05	0	0.000324459	8.29554e-05
g__Pseudoalteromonas	0	0	0	2.96428e-05	0	0.000285471	6.33652e-05
g__Marinomonas	0	0	0	2.93693e-05	0	0.000796631	0.000136216
g__Propionibacterium	0	0	0	2.92205e-05	7.06799e-05	0.000200055	5.21168e-05
g__Burkholderia	0	0	0	2.85379e-05	0	0.000318652	6.4461e-05
g__Turicibacter	0	0	0	2.74245e-05	0	0.000689623	0.000123665
g__Butyrivibrio	0	0	0	2.56291e-05	0	0.00100288	0.000139205
g__Slackia	0	0	0	2.52545e-05	0	0.000549729	0.000105293
g__Izhakiella	0	0	0	2.47884e-05	0	0.000262678	5.87456e-05
g__Deinococcus	0	0	0	2.37056e-05	0	0.000477979	7.34555e-05
g__Cereibacter	0	0	0	2.36177e-05	0	0.000207758	5.11973e-05
g__Pseudooceanicola	0	0	0	2.30659e-05	0	0.000458824	7.22855e-05
g__Pacificibacter	0	0	0	2.06055e-05	0	0.000333426	6.66378e-05
g__Mycobacteroides	0	0	0	1.96215e-05	0	0.000224381	4.94914e-05
g__Paraburkholderia	0	0	0	1.89235e-05	0	0.000348629	6.14927e-05
g__Sellimonas	0	0	0	1.88376e-05	0	0.000488081	7.54439e-05
g__Melissococcus	0	0	0	1.86026e-05	0	0.000197035	4.47216e-05
g__Trichinella	0	0	0	1.85607e-05	0	0.000178701	4.45482e-05
g__Nitrospirae_unclassified	0	0	0	1.82437e-05	0	0.000129661	3.71059e-05
g__Stenotrophomonas	0	0	0	1.72833e-05	0	0.000374486	6.08421e-05
g__Clostridiales_Family_XIII_Incertae_Sedis_unclassified	0	0	0	1.66617e-05	0	0.000599178	8.3244e-05
g__Cutibacterium	0	0	0	1.64329e-05	0	0.00046476	6.941e-05
g__Acidocella	0	0	0	1.62388e-05	0	0.00022938	4.3634e-05
g__Odoribacter	0	0	0	1.55817e-05	0	0.000219562	4.72904e-05
g__Intestinimonas	0	0	0	1.44806e-05	0	0.000209177	4.54549e-05
g__Dyella	0	0	0	1.4176e-05	0	0.000350238	5.49337e-05
g__Bacteroidales_unclassified	0	0	0	1.38553e-05	0	0.000348629	6.2743e-05
g__Avibacterium	0	0	0	1.30905e-05	0	0.000329343	5.07359e-05
g__Desulfitobacterium	0	0	0	1.30726e-05	0	0.000192431	3.69715e-05
g__Lysobacter	0	0	0	1.29799e-05	0	0.000367059	5.40062e-05
g__Nitratireductor	0	0	0	1.26451e-05	0	0.000109119	3.11122e-05
g__Anaerococcus	0	0	0	1.21017e-05	0	0.000162229	3.59157e-05
g__Agrobacterium	0	0	0	1.20646e-05	0	0.000175119	3.73415e-05
g__Mixta	0	0	0	1.15565e-05	0	0.000375678	5.59791e-05
g__Ottowia	0	0	0	1.14334e-05	0	0.00022938	3.81445e-05
g__Mogibacterium	0	0	0	1.11573e-05	0	0.00026674	4.87844e-05
g__Yersiniaceae_unclassified	0	0	0	1.10445e-05	0	0.000159326	3.28768e-05
g__Pseudacidovorax	0	0	0	1.06887e-05	0	0.000102693	2.83717e-05
g__Acidihalobacter	0	0	0	1.05738e-05	0	9.16215e-05	2.77658e-05
g__Peptoniphilus	0	0	0	1.05219e-05	0	0.000195804	3.56225e-05
g__Symbiobacterium	0	0	0	1.04596e-05	0	0.000323051	4.72634e-05
g__Oceanicola	0	0	0	1.04129e-05	0	0.000164598	3.44691e-05
g__Edwardsiella	0	0	0	1.0401e-05	0	0.000159326	3.15025e-05
g__Halomonas	0	0	0	1.03932e-05	0	0.000318652	4.67403e-05
g__Dermatophilus	0	0	0	1.01309e-05	0	0.000154533	3.28908e-05
g__Rheinheimera	0	0	0	9.91755e-06	0	0.000175119	3.31677e-05
g__Serinibacter	0	0	0	9.80491e-06	0	0.000331056	4.8398e-05
g__Actinomadura	0	0	0	8.76854e-06	0	0.000110352	2.7901e-05
g__Mycoplasma	0	0	0	8.19977e-06	0	0.000175119	3.10201e-05
g__Caballeronia	0	0	0	8.16181e-06	0	9.85176e-05	2.59362e-05
g__Pelagibaca	0	0	0	7.90688e-06	0	9.85176e-05	2.53133e-05
g__Barnesiella	0	0	0	6.58327e-06	0	0.000164598	2.84838e-05
g__Methylomonas	0	0	0	6.25599e-06	0	0.000178497	3.22528e-05
g__Thauera	0	0	0	6.20618e-06	0	9.16215e-05	2.23189e-05
g__Ideonella	0	0	0	5.20639e-06	0	0.000183243	2.80495e-05
g__Cellulomonas	0	0	0	5.19512e-06	0	0.000110352	2.18061e-05
g__Parvimonas	0	0	0	4.88963e-06	0	0.000102693	2.06091e-05
g__Mycolicibacterium	0	0	0	4.09783e-06	0	0.000129661	2.14123e-05
g__Shuttleworthia	0	0	0	3.947e-06	0	0.00011619	2.04006e-05
g__Holdemanella	0	0	0	2.03298e-06	0	0.000109781	1.49393e-05
g__Duganella	0	0	0	1.17402e-06	0	6.33973e-05	8.62728e-06
g__Nocardiopsis	0	0	0	0	0	0	0
g__Faecalicoccus	0	0	0	0	0	0	0
g__Faecalitalea	0	0	0	0	0	0	0

[truncated: 2 more sheets: Genus_summary_GMC2, Genus_summary_GMC3]
