# Supplementary material for: Gut microbiome function and composition in infants from rural Kenya and association with human milk oligosaccharides
Source: Gut Microbes. 2023 Feb 16;15(1):2178793. doi: 10.1080/19490976.2023.2178793 (PMC9980514; doi:10.1080/19490976.2023.2178793)
Supplement: Supplemental Material [file KGMI_A_2178793_SM3829.zip › Table S5_differential analysis secretor status.xlsx]

## Sheet: Secretor_vs_nonsecretor species
Bacterial species	baseMean	log2FoldChange	lfcSE	stat	pvalue	padj			Positive log2FoldChange indicates higher abudance in gut microbiome fom infants of secretors's mothers
s__Kocuria_kristinae	40.5264	-6.00299	0.682257	64.4993	9.65674e-16	3.23501e-13			Negative log2FoldChange indicates higher abundance in gut micorbiome fom infants of non-secretors mothers
s__Actinomyces_sp_HMSC035G02	1246.16	-4.14811	0.659746	36.9798	1.19357e-09	1.99922e-07
s__Corynebacterium_kutscheri	143.057	-3.46997	0.605474	32.813	1.01463e-08	1.133e-06
s__Rothia_mucilaginosa	1593.15	-3.63683	0.639613	31.1173	2.42901e-08	2.03429e-06
s__Streptococcus_parasanguinis	636.362	-3.0941	0.572814	29.8852	4.58393e-08	3.07123e-06
s__Actinomyces_odontolyticus	1474.92	-3.29881	0.608879	29.2205	6.45908e-08	3.60632e-06
s__Actinomyces_sp_oral_taxon_180	72.2512	-3.32709	0.628048	27.7562	1.37606e-07	6.58545e-06
s__Actinomyces_sp_HPA0247	722.645	-2.97706	0.610304	24.7378	6.56825e-07	2.75046e-05
s__Pantoea_sp_PSNIH6	19.0864	-2.36138	0.51407	23.3139	1.37604e-06	5.12191e-05
s__Streptococcus_sp_F0442	255.462	-2.25446	0.504994	22.0816	2.61297e-06	8.49313e-05
s__Streptococcus_sinensis	5.98456	-3.62468	0.757991	21.9567	2.78879e-06	8.49313e-05
s__Streptococcus_sp_DD10	29.7952	-3.34509	0.753518	19.545	9.8258e-06	0.000274304
s__Actinomyces_sp_oral_taxon_181	152.484	-2.08564	0.521417	17.0765	3.59047e-05	0.000899191
s__Streptococcus_sp_HMSC034E03	16.1354	-1.98293	0.497817	16.99	3.75781e-05	0.000899191
s__Cronobacter_dublinensis	101.95	-1.70407	0.460643	15.3197	9.07669e-05	0.00202713
s__Streptococcus_salivarius	3831.31	-1.95387	0.540261	14.8749	0.000114881	0.00226384
s__Streptococcus_thermophilus	996.526	-1.89666	0.52192	14.9771	0.000108823	0.00226384
s__Lactobacillus_equi	7.09343	-3.5951	0.948765	14.7304	0.00012403	0.00230834
s__Citrobacter_farmeri	4.13253	-3.28868	0.888464	14.2252	0.000162181	0.0028595
s__Clostridium_saccharolyticum	523.686	5.22033	1.00613	13.9598	0.00018676	0.00312823
s__Bacteroides_thetaiotaomicron	1590.61	-3.5221	0.960612	12.8417	0.000338976	0.00540748
s__Firmicutes_bacterium_CAG_83	6.00341	-4.96905	1.30337	12.2791	0.000458067	0.00697512
s__Bacteroides_coprophilus	83.9343	-5.79224	1.60872	11.6693	0.000635415	0.00925496
s__Streptococcus_sp_oral_taxon_056	2.43239	-3.0855	0.946232	11.0093	0.000906568	0.0126542
s__Xenorhabdus_kozodoii	59.7345	-1.45054	0.473733	10.3235	0.00131345	0.0176002
s__Streptococcus_oralis	43.9509	-1.45204	0.478302	10.134	0.00145557	0.0183978
s__Bifidobacterium_pseudolongum	8.46128	-1.66201	0.548236	10.0999	0.00148281	0.0183978
s__Alcanivorax_sp_N3_2A	45.4175	-0.563025	0.183035	9.66587	0.00187723	0.0216852
s__Holdemania_filiformis	12.0928	-2.41596	0.803757	9.71229	0.0018304	0.0216852
s__Parabacteroides_distasonis	741.745	-2.70172	0.870324	9.50121	0.00205337	0.0229293
s__Bifidobacterium_dentium	315.268	-1.40532	0.46786	9.42676	0.00213842	0.0231087
s__Escherichia_coli	4468.92	-1.44344	0.50537	9.10643	0.00254712	0.0266652
s__Parabacteroides_chinchillae	13.0039	-3.49197	1.23338	8.99913	0.00270108	0.0274201
s__Salmonella_enterica	50.9521	-1.50058	0.530313	8.8279	0.0029666	0.0292297
s__Desulfovibrio_piger	97.1943	-8.46465	2.34505	8.46852	0.00361345	0.0336251
s__Streptococcus_sp_oral_taxon_058	58.9766	-1.37172	0.491108	8.48583	0.00357922	0.0336251
s__Bifidobacterium_saguini	3647.42	-1.08655	0.389907	8.38964	0.00377365	0.0341668
s__Streptococcus_sp_HMSC071D03	15.3754	-1.25452	0.448221	8.3407	0.00387666	0.0341758
s__Varibaculum_cambriense	5.17624	-2.28101	0.85046	8.07424	0.00448989	0.038567
s__Aspergillus_lentulus	16.2502	2.39219	0.738671	7.95898	0.00478493	0.0400738
s__Streptococcus_pseudopneumoniae	3.8902	-1.74761	0.6376	7.68338	0.00557317	0.0455369
s__Asaia_platycodi	168.894	-0.767161	0.291587	7.3429	0.00673281	0.052478
s__Clostridium_symbiosum	26.3992	-4.92613	1.60378	7.34206	0.00673598	0.052478
s__Citrobacter_koseri	39.3045	-1.31879	0.510284	7.2695	0.00701354	0.0533985
s__Xenorhabdus_bovienii	7.03927	-1.40898	0.533086	7.09223	0.0077419	0.0576342
s__Butyrivibrio_sp_Su6	1.20172	-2.80339	1.49126	6.8968	0.00863504	0.0628856
s__Roseburia_sp_CAG_471	89.2378	-3.04616	1.14803	6.85408	0.00884392	0.0630365
s__Haemophilus_haemolyticus	27.3795	-3.17751	1.201	6.74262	0.00941364	0.064967
s__Streptococcus_sp_HPH0090	2.72724	-2.40263	0.933045	6.72583	0.00950263	0.064967
s__Dickeya_chrysanthemi	1.08526	-1.47163	0.591805	6.68194	0.00973946	0.0652544
s__Aggregatibacter_sp_oral_taxon_458	9.03954	-4.23991	1.5794	6.55012	0.0104877	0.0688898
s__Enterobacter_sp_10_1	8.71586	-1.57539	0.638437	6.5047	0.010759	0.0693127
s__Anaerotruncus_sp_G3_2012	327.62	-2.36098	0.937392	6.30222	0.0120587	0.07622
s__Kosakonia_sp_S29	50.5836	-1.1943	0.50802	6.00671	0.0142516	0.0876554
s__Firmicutes_bacterium_CAG_646	26.1631	3.41933	1.1038	5.98951	0.0143912	0.0876554
s__Bacteroides_sp_CAG_598	11.2654	-2.21445	0.914519	5.87107	0.0153917	0.0892531
s__Prevotella_multiformis	3.31147	-5.57539	2.12455	5.84446	0.0156262	0.0892531
s__Clostridium_aldenense	2.31773	-4.25307	1.93054	5.83401	0.0157192	0.0892531
s__Enterococcus_aquimarinus	1.3895	-2.24799	0.972558	5.85805	0.0155059	0.0892531
s__Ochrobactrum_sp_POC9	16.9863	-1.01142	0.433929	5.67724	0.0171864	0.0959575
s__Bifidobacterium_pullorum	787.156	0.43388	0.180279	5.57331	0.0182363	0.0991232
s__Erysipelatoclostridium_ramosum	122.605	1.8966	0.698961	5.53488	0.0186411	0.0991232
s__Acidaminococcus_intestini	22.792	-8.86903	2.71436	5.53661	0.0186226	0.0991232
s__Klebsiella_michiganensis	7.08131	-1.25204	0.546808	5.40462	0.0200835	0.105124
s__Bifidobacterium_scaligerum	532.462	-1.47856	0.653541	5.26402	0.0217707	0.112203
s__Intestinimonas_butyriciproducens	1.00938	-1.14464	1.19621	4.85434	0.0275767	0.139973
s__Akkermansia_muciniphila	7534.41	2.59543	0.983625	4.72147	0.0297882	0.140679
s__Bacteroides_sp_CAG_661	9.82898	-1.91588	0.850834	4.76747	0.0290024	0.140679
s__Hungatella_effluvii	4.06311	-3.49807	1.59381	4.75091	0.0292829	0.140679
s__Eubacterium_infirmum	1.58578	3.12447	1.58851	4.71989	0.0298156	0.140679
s__Haemophilus_pittmaniae	1.38977	-3.19115	1.81177	4.79382	0.028562	0.140679
s__Blautia_wexlerae	3200.65	-1.81048	0.836559	4.69067	0.0303269	0.141104
__Unknowns__	21974.5	-0.710074	0.340613	4.62245	0.0315562	0.144813
s__Micromonospora_marina	1.06923	-1.24645	0.735506	4.59511	0.0320633	0.145151
s__Anaerotruncus_colihominis	24.1076	-4.46622	2.31442	4.3939	0.0360677	0.161102
s__Bacteroides_caecimuris	36.0454	-1.83591	0.942941	4.04521	0.044297	0.195256
s__Bifidobacterium_adolescentis	174.386	-0.909959	0.473674	3.98314	0.0459578	0.199946
s__Sellimonas_intestinalis	43.132	-3.97153	1.99582	3.91916	0.0477387	0.205032
s__Clostridium_disporicum	3.5437	-2.69158	1.57516	3.87372	0.0490476	0.207987
s__Fusicatenibacter_saccharivorans	935.995	-2.34545	1.19886	3.83058	0.0503256	0.208137
s__Bifidobacterium_saeculare	310.099	-0.787765	0.410065	3.83719	0.0501276	0.208137
s__Haemophilus_sp_C1	31.3434	-2.76606	1.41386	3.75776	0.0525629	0.210218
s__Bacteroides_faecis	7.78843	-2.7837	1.41617	3.75305	0.0527114	0.210218
s__Eubacterium_rectale	1.79513	-3.91342	2.02168	3.79087	0.0515329	0.210218
s__Streptococcus_cristatus	17.1929	-1.42022	0.762338	3.69658	0.0545241	0.21239
s__Parabacteroides_johnsonii	4.18817	-4.34765	2.17604	3.70396	0.0542835	0.21239
s__Streptomyces_collinus	1.27743	0.807597	0.444357	3.65049	0.0560528	0.215835
s__Bifidobacterium_anseris	2.62239	-1.88911	1.04729	3.60461	0.0576197	0.219348
s__Prevotella_sp_CAG_1320	4.55231	-1.82599	0.994555	3.45677	0.0629933	0.23711
s__Ruminococcus_torques	551.974	1.63576	0.814589	3.3213	0.0683876	0.245907
s__Gordonia_terrae	3.36662	-0.487144	0.267245	3.32133	0.0683866	0.245907
s__Phascolarctobacterium_sp_CAG_266	2.44411	-0.902151	0.477493	3.30663	0.0690007	0.245907
s__Janibacter_hoylei	1.87484	1.27462	0.635759	3.34796	0.0672883	0.245907
s__Prevotella_ruminicola	1.14672	-1.99388	1.64983	3.34193	0.0675356	0.245907
s__Prevotella_stercorea	146.251	-1.91214	1.12253	3.26584	0.0707369	0.246842
s__Propionibacterium_australiense	1.11949	-0.929037	0.676755	3.27415	0.0703792	0.246842
s__Xanthomonas_perforans	4.52702	-1.68714	0.905299	3.21793	0.0728358	0.250063
s__Kosakonia_arachidis	2.01171	3.24012	1.32967	3.21082	0.0731528	0.250063
s__Megasphaera_micronuciformis	202.875	-1.52164	0.860433	3.17573	0.07474	0.250379
s__Prevotella_marshii	69.0586	-1.68478	0.979862	3.19141	0.0740262	0.250379
s__Enterococcus_avium	505.322	-0.924407	0.534344	3.14514	0.0761533	0.252417
s__Micrococcus_lylae	1.41156	2.5994	1.66246	3.13018	0.0768552	0.252417
s__Erwinia_billingiae	0.957365	-1.06106	0.676749	3.01535	0.0824799	0.26826
s__Clostridium_clostridioforme	9.84561	-3.93834	2.0096	2.98285	0.0841509	0.271063
s__Bifidobacterium_catulorum	4.59904	4.64686	2.35115	2.95025	0.0858643	0.273948
s__Streptococcus_infantis	3.57751	-1.046	0.609961	2.86545	0.0905003	0.286015
s__Bifidobacterium_bombi	3.29272	0.619281	0.369779	2.80718	0.0938434	0.288418
s__Fusobacterium_naviforme	1.59235	-4.69334	3.10886	2.81721	0.0932583	0.288418
s__Rhodococcus_sp_Leaf278	1.20148	-0.794872	0.479211	2.82151	0.0930087	0.288418
s__Brenneria_sp_EniD312	8.61013	-1.43175	0.896056	2.77128	0.0959696	0.292271
s__Eubacterium_limosum	162.49	-1.69173	0.954332	2.71485	0.0994185	0.296219
s__Streptococcus_sp_SK643	25.5023	-0.72386	0.450459	2.69447	0.100697	0.296219
s__Photorhabdus_namnaonensis	13.5284	-1.25537	0.782871	2.70042	0.100322	0.296219
s__Enterococcus_casseliflavus	6.70695	-1.53845	0.976667	2.6928	0.100803	0.296219
s__Campylobacter_coli	2.13395	-2.74598	1.59607	2.67672	0.101825	0.296622
s__Haemophilus_parainfluenzae	140.872	-1.93103	1.20589	2.5916	0.107432	0.30506
s__Haemophilus_aegyptius	6.32065	-2.06475	1.28404	2.59127	0.107454	0.30506
s__Prevotella_sp_F0091	5.84044	-2.3915	1.70471	2.61598	0.105792	0.30506
s__Kluyvera_cryocrescens	3.84639	-1.09281	0.679757	2.55138	0.110198	0.310222
s__Cronobacter_universalis	1.88621	-3.54601	2.02204	2.51994	0.112415	0.313825
s__Megamonas_funiformis	268.753	2.11041	1.14728	2.50327	0.11361	0.31454
s__Haemophilus_paraphrohaemolyticus	5.37313	-2.33168	1.42524	2.48371	0.115031	0.315863
s__Enterobacter_mori	1.08779	-2.70295	2.51708	2.40948	0.120603	0.32847
s__Bacteroides_dorei	1180.81	1.58677	0.936578	2.35893	0.124568	0.333842
s__Eubacterium_ventriosum	244.384	-1.46239	0.95394	2.36952	0.123725	0.333842
s__Clostridioides_difficile	12.3943	1.41347	0.852201	2.31953	0.127758	0.339675
s__Fusobacterium_mortiferum	157.203	3.45575	1.88648	2.21662	0.136531	0.360142
s__Bifidobacterium_gallinarum	135.72	0.212399	0.141951	2.18276	0.139564	0.365266
s__Streptococcus_porcinus	1.29343	-1.62919	1.07612	2.11955	0.145429	0.377665
s__Oscillibacter_sp_CAG_241	20.6321	-0.961359	0.670762	2.04708	0.152499	0.392977
s__Lactococcus_garvieae	6.01517	-1.08651	0.778052	2.02337	0.154896	0.393106
s__Actinomyces_sp_S6_Spd3	5.46635	-0.86532	0.599297	2.02888	0.154334	0.393106
s__Haemophilus_sp_HMSC71H05	206.06	-1.54986	1.11816	1.95451	0.162102	0.408302
s__Butyribacterium_methylotrophicum	67.3756	-1.4749	0.98745	1.9211	0.165735	0.414338
s__Lactobacillus_ruminis	27173	1.37088	0.92054	1.88139	0.170177	0.422291
s__Ruminococcaceae_bacterium_D5	6.73213	1.23021	0.836503	1.80156	0.179524	0.44221
s__Streptococcus_sp_M334	61.316	-0.555177	0.42408	1.7741	0.182875	0.447176
s__Microbacterium_sp_C448	2.0269	-0.387778	0.295075	1.73895	0.187272	0.45461
s__Blautia_sp_CAG_257	4.48704	-1.12025	0.820248	1.67534	0.195545	0.470762
s__Bifidobacterium_commune	1.30364	-0.684201	0.545596	1.66644	0.196736	0.470762
s__Klebsiella_pneumoniae	372.539	-0.729897	0.595895	1.60517	0.205173	0.484034
s__Bacteroides_massiliensis	15.8823	1.70886	1.11985	1.61186	0.204231	0.484034
s__Flavonifractor_sp_An306	1.95007	-0.779526	1.05736	1.5811	0.208603	0.488685
s__Ardenticatena_maritima	2.2419	-0.413431	0.326924	1.57094	0.21007	0.488705
s__Enterococcus_faecium	230.165	-0.776247	0.64189	1.51962	0.217676	0.502907
s__Bacteroides_coprocola	35.4607	-1.0639	0.905809	1.416	0.234062	0.53706
s__Lactobacillus_mindensis	3.7032	-3.4487	1.97902	1.40237	0.236327	0.538569
s__Lactobacillus_concavus	6.28511	3.744	2.00661	1.35628	0.244184	0.552713
s__Bacteroidales_bacterium_KA00344	3.75949	-1.32345	1.15585	1.34579	0.246015	0.55312
s__Pseudoscardovia_suis	8.98642	-0.196365	0.174207	1.28502	0.256967	0.566363
s__Bacteroides_stercorirosoris	3.92043	-1.70528	1.40879	1.28627	0.256737	0.566363
s__Faecalicoccus_pleomorphus	1.02883	-0.958305	2.68078	1.28497	0.256976	0.566363
s__Agathobaculum_butyriciproducens	1751.19	-1.17038	1.0516	1.26689	0.260351	0.56762
s__Enterococcus_gallinarum	75.5861	0.975227	0.811413	1.26379	0.260936	0.56762
s__Lactobacillus_gigeriorum	5.85133	1.45013	1.23693	1.22772	0.267851	0.577688
s__Kluyvera_ascorbata	2.25905	-0.741942	0.641722	1.22177	0.269013	0.577688
s__Ruminococcus_lactaris	11.0086	-1.94452	1.86807	1.205	0.272325	0.581075
s__Geodermatophilus_sp_LHW52908	2.59895	-1.03627	0.967253	1.18737	0.27586	0.584894
s__Bifidobacterium_breve	183769	-0.194287	0.181811	1.16605	0.280214	0.590388
s__Bifidobacterium_vansinderenii	92.3524	0.51139	0.465224	1.15359	0.282798	0.592108
s__Persephonella_marina	1.19224	0.953117	1.09529	1.12869	0.288056	0.599371
s__Roseburia_inulinivorans	2.69856	1.09328	1.05155	1.1014	0.293959	0.607879
s__Bacteroides_finegoldii	51.7301	-0.818985	0.791729	1.07906	0.298908	0.614321
s__Megamonas_hypermegale	56.9872	1.92975	1.63099	1.0533	0.304748	0.622503
s__Klebsiella_quasipneumoniae	668.115	-0.619877	0.622004	1.04473	0.306725	0.622745
s__Actinomyces_viscosus	13.794	0.160471	0.16159	0.969305	0.324854	0.655578
s__Prevotella_copri	49539.5	-0.759891	0.807215	0.949	0.329974	0.661924
s__Prevotella_buccae	23.3527	3.10182	2.33502	0.92419	0.336377	0.669591
s__Streptococcus_hyointestinalis	2.30275	1.52643	1.26498	0.918786	0.337794	0.669591
s__Enterococcus_raffinosus	256.789	0.643769	0.655535	0.878949	0.34849	0.685707
s__Bifidobacterium_simiarum	28.2903	0.324923	0.3433	0.873393	0.350018	0.685707
s__Eubacterium_callanderi	21.2191	-0.984307	0.993183	0.827837	0.362899	0.706808
s__Ruminococcus_gnavus	18558.8	0.722441	0.741579	0.798819	0.371447	0.716223
s__Lactobacillus_oris	1918.41	-1.05434	1.06716	0.77582	0.378423	0.716223
s__Escherichia_sp_ESNIH1	5.57362	-0.526066	0.582211	0.789404	0.374281	0.716223
s__Actinomyces_ruminicola	2.12454	0.71513	0.757301	0.776395	0.378246	0.716223
s__Neisseria_perflava	2.08406	2.52201	3.21808	0.790288	0.374013	0.716223
s__Bifidobacterium_biavatii	824.614	0.0958764	0.109301	0.765168	0.381716	0.717686
s__Blautia_obeum	126.878	0.970481	1.03194	0.759516	0.38348	0.717686
s__Megasphaera_hexanoica	51.2535	1.39446	1.43319	0.740278	0.389572	0.725036
s__Klebsiella_oxytoca	2.57768	0.973004	1.02165	0.715284	0.397695	0.736065
s__Bifidobacterium_reuteri	4711.59	-0.197064	0.23695	0.705876	0.400816	0.737766
s__Pseudoscardovia_radai	3.19952	0.275214	0.326803	0.699212	0.403048	0.737821
s__Bifidobacterium_tissieri	12.0592	0.56594	0.669408	0.680118	0.409546	0.745641
s__Veillonella_atypica	471.778	0.542148	0.64856	0.660469	0.416394	0.754011
s__Actinomyces_sp_ICM47	74.9203	-0.590732	0.774997	0.575077	0.448249	0.786195
s__Peptostreptococcus_anaerobius	53.7774	-0.69847	0.91616	0.598301	0.439227	0.786195
s__Bifidobacterium_minimum	14.7921	0.151519	0.197382	0.58687	0.443632	0.786195
s__Micromonospora_lupini	1.82403	-0.418319	0.540119	0.592399	0.441493	0.786195
s__Corynebacterium_marinum	1.61777	-0.72728	0.936829	0.59725	0.439629	0.786195
s__Blastococcus_saxobsidens	1.00892	-0.523314	0.657278	0.576258	0.447783	0.786195
s__Prevotella_bryantii	10.319	-1.61485	2.29848	0.545525	0.460152	0.802869
s__Ruminococcaceae_bacterium_D16	34.9625	-0.214564	0.294871	0.538198	0.463181	0.803966
s__Bacteroides_sp_CAG_633	23.7128	-0.666738	0.924751	0.526221	0.4682	0.808489
s__Actinomyces_graevenitzii	234.286	-0.672463	0.95817	0.506997	0.476442	0.811446
s__Streptomyces_gancidicus	25.3271	-0.0918291	0.131732	0.494282	0.482023	0.811446
s__Streptococcus_sp_HMSC070B10	8.99858	0.305539	0.420125	0.501063	0.479033	0.811446
s__Streptococcus_milleri	6.37737	2.78421	3.21413	0.497631	0.480543	0.811446
s__Caulobacter_sp_FWC26	2.27238	-0.205605	0.289865	0.499298	0.479809	0.811446
s__Coprococcus_comes	7.26798	-0.591582	0.846524	0.484025	0.486605	0.815063
s__Bifidobacterium_parmae	5.86695	-0.289866	0.43183	0.47023	0.492882	0.821469
s__Flavobacterium_sp_Kopri_42	1896.06	-0.187463	0.287321	0.434718	0.509683	0.83452
s__Dorea_formicigenerans	649.567	0.590228	0.876205	0.426224	0.513848	0.83452
s__Pseudoflavonifractor_capillosus	76.4407	0.532412	0.786417	0.419699	0.517087	0.83452
s__Candidatus_Erwinia_dacicola	37.7239	-0.389364	0.586849	0.420809	0.516534	0.83452
s__Mitsuokella_jalaludinii	7.87659	0.978905	1.39192	0.436592	0.508772	0.83452
s__Prevotella_sp_CAG_755	2.34258	-0.527884	0.918718	0.435147	0.509474	0.83452
s__Paraburkholderia_ribeironis	1.06475	0.796769	0.794767	0.417575	0.51815	0.83452
s__Propionimicrobium_lymphophilum	2.28174	-0.525954	0.768692	0.407805	0.523086	0.838439
s__Bifidobacterium_primatium	3.79332	0.188296	0.302971	0.392416	0.531032	0.847122
s__Bifidobacterium_stellenboschense	1449.23	-0.108884	0.176377	0.385626	0.534608	0.847443
s__Lactobacillus_antri	157.41	-0.989219	1.4184	0.376537	0.539463	0.847443
s__Lactobacillus_saerimneri	60.223	1.19552	1.76844	0.373041	0.541352	0.847443
s__Megasphaera_sp_BV3C16_1	44.0924	-0.520561	0.861845	0.3749	0.540345	0.847443
s__Campylobacter_jejuni	8.8216	-1.10056	1.8414	0.363208	0.54673	0.851882
s__Ruthenibacterium_lactatiformans	344.905	-0.765579	1.26341	0.348363	0.555041	0.857376
s__Actinomyces_turicensis	13.0277	-0.631484	0.981733	0.34522	0.556832	0.857376
s__Pantoea_sesami	2.60088	-0.642449	1.06201	0.33885	0.560494	0.857376
s__Actinokineospora_spheciospongiae	1.62267	0.288326	0.438096	0.342588	0.558339	0.857376
s__Flavonifractor_plautii	2179.94	-0.351094	0.670569	0.270755	0.602826	0.860257
s__Bifidobacterium_scardovii	865.916	0.0902481	0.17307	0.269484	0.603678	0.860257
s__Bifidobacterium_callitrichidarum	234.686	0.0758946	0.14481	0.274028	0.600643	0.860257
s__Corynebacterium_resistens	117.936	0.349786	0.646683	0.271706	0.602189	0.860257
s__Streptococcus_australis	63.8212	-0.29472	0.570365	0.265063	0.606663	0.860257
s__Nonomuraea_maritima	59.3581	-0.118958	0.211041	0.321775	0.570543	0.860257
s__Bifidobacterium_gallicum	19.705	-0.331775	0.654386	0.264092	0.607323	0.860257
s__Bifidobacterium_lemurum	13.7191	0.221951	0.409192	0.292104	0.588876	0.860257
s__Bifidobacterium_magnum	12.4137	0.373495	0.685126	0.280849	0.596145	0.860257
s__Neisseria_subflava	8.673	-0.947664	1.67714	0.306004	0.580142	0.860257
s__Neisseria_flavescens	7.07699	-1.06894	2.12672	0.267079	0.605298	0.860257
s__Streptococcus_sp_NLAE_zl_C503	3.97928	-0.268862	0.468355	0.300023	0.583868	0.860257
s__Bordetella_pertussis	2.2745	0.186186	0.35729	0.272221	0.601845	0.860257
s__Avibacterium_paragallinarum	2.16894	-0.903884	1.73629	0.275266	0.599821	0.860257
s__Acutalibacter_muris	1.7508	0.395257	0.766007	0.262219	0.6086	0.860257
s__Bacteroides_sp_CAG_443	1.73042	-0.857595	1.65429	0.279902	0.596765	0.860257
s__Arthrobacter_humicola	1.26641	0.172697	0.332237	0.320857	0.571093	0.860257
s__Mogibacterium_diversum	1.13114	-0.406265	1.34875	0.31132	0.576871	0.860257
s__Dorea_longicatena	117.907	-0.638627	1.24649	0.244083	0.621273	0.867189
s__Lactobacillus_versmoldensis	14.1706	0.86749	1.39325	0.240481	0.623859	0.867189
s__Roseburia_sp_CAG_182	4.35865	-0.530767	1.05334	0.249368	0.61752	0.867189
s__Anaeroglobus_geminatus	2.64184	0.717469	0.79692	0.240803	0.623626	0.867189
s__Bifidobacterium_merycicum	1940.34	-0.194892	0.410141	0.231335	0.630536	0.869257
s__Lactobacillus_rapi	8.62549	0.353025	0.701089	0.232834	0.62943	0.869257
s__Veillonella_sp_CAG_933	555.316	-0.365389	0.724217	0.224596	0.63556	0.869442
s__Lactobacillus_coleohominis	15.4414	-0.853665	1.74091	0.224197	0.63586	0.869442
s__Bifidobacterium_kashiwanohense	67419.1	0.11764	0.252453	0.214143	0.643539	0.876364
s__Dialister_sp_CAG_357	1.03223	-0.213972	0.579272	0.206	0.649921	0.881471
s__Streptococcus_canis	38.2798	0.927035	1.70971	0.196925	0.657214	0.884204
s__Streptococcus_pneumoniae	34.3332	0.190208	0.419955	0.199516	0.655112	0.884204
s__Veillonella_infantium	118.311	0.332853	0.740343	0.191939	0.661308	0.886153
s__Bifidobacterium_angulatum	3330.48	-0.213566	0.502839	0.183454	0.668421	0.887241
s__Blautia_sp_N6H1_15	23.8543	-0.797265	1.61549	0.18598	0.666284	0.887241
s__Intestinibacter_bartlettii	8.48138	0.34811	0.803582	0.181526	0.670065	0.887241
s__Raoultella_sp_T31	13.1239	0.305087	0.701442	0.168647	0.681317	0.895064
s__Kineococcus_xinjiangensis	1.22602	-0.155298	0.341366	0.170794	0.679407	0.895064
s__Bifidobacterium_callitrichos	325.67	0.0473742	0.125765	0.142713	0.705598	0.906029
s__Prevotella_melaninogenica	167.776	0.473493	1.20175	0.148559	0.699917	0.906029
s__Firmicutes_bacterium_ASF500	88.2889	0.34932	0.844386	0.155389	0.693438	0.906029
s__Stomatobaculum_longum	12.7997	0.87424	2.49193	0.144793	0.703562	0.906029
s__Veillonella_denticariosi	8.84469	0.274381	0.694203	0.146916	0.7015	0.906029
s__Morganella_morganii	7.30061	-0.483853	1.25404	0.142415	0.705891	0.906029
s__Streptococcus_macedonicus	39.7166	0.329666	0.883349	0.135045	0.713257	0.911989
s__Bifidobacterium_eulemuris	538.768	0.0510073	0.139882	0.131935	0.716434	0.912568
s__Bifidobacterium_hapali	561.313	0.213069	0.614427	0.118429	0.730744	0.920065
s__Streptococcus_mitis	147.253	0.145526	0.416693	0.119752	0.729303	0.920065
s__Veillonella_sp_T11011_6	142.321	0.288846	0.828038	0.114061	0.735567	0.920065
s__Sulfurihydrogenibium_azorense	1.60795	-0.152497	0.649383	0.113627	0.736052	0.920065
s__Megasphaera_cerevisiae	0.978532	-0.505602	1.30334	0.123286	0.725497	0.920065
s__Enterococcus_sp_8G7_MSG3316	1.901	-0.541501	1.6831	0.109692	0.740495	0.922177
s__Bifidobacterium_tsurumiense	3.95218	0.296283	0.882047	0.10666	0.74398	0.923086
s__Bacteroides_sartorii	40.407	-0.306016	0.858839	0.0993197	0.752648	0.930395
s__Prevotella_sp_CAG_1124	6.81268	-0.358379	1.10201	0.0939442	0.759222	0.935071
s__Bifidobacterium_choerinum	7.85362	0.157336	0.526668	0.0882474	0.766417	0.937043
s__Cupriavidus_oxalaticus	7.75168	0.126754	0.415357	0.0902826	0.763818	0.937043
s__Bifidobacterium_longum	441589	-0.0595297	0.208133	0.0825624	0.773855	0.93928
s__Bifidobacterium_myosotis	241.294	0.0416047	0.144558	0.083019	0.773247	0.93928
s__Prevotella_sp_P3_122	60.1162	-0.554321	1.93806	0.080064	0.777211	0.939948
s__Bacteroides_xylanisolvens	212.317	0.222207	0.865027	0.0641624	0.800034	0.941367
s__Bacteroides_sp_D2	105.085	-0.237561	0.865997	0.0695449	0.792001	0.941367
s__Streptomyces_malaysiensis	9.92237	-0.0639241	0.258298	0.0620568	0.803274	0.941367
s__Micromonospora_sp_MH33	2.23128	-0.136939	0.512541	0.0761669	0.782561	0.941367
s__Streptococcus_mutans	2.0206	-0.130406	0.712381	0.0644402	0.799611	0.941367
s__Erythrobacter_sp_NAP1	1.81672	-0.0779523	0.295091	0.061799	0.803675	0.941367
s__Dolosigranulum_pigrum	1.61654	-0.0998598	0.738979	0.0628197	0.802094	0.941367
s__Clostridium_sp_CAG_299	1.57589	0.229686	0.963897	0.0644038	0.799666	0.941367
s__Rhizobium_sp_NT_26	1.21115	0.0923053	0.453193	0.0624596	0.80265	0.941367
s__Bifidobacterium_italicum	23.5758	0.0331055	0.140927	0.0547802	0.814945	0.944659
s__Corynebacterium_maris	8.6888	-0.0550598	0.233676	0.0565332	0.812062	0.944659
s__Neisseria_polysaccharea	2.19137	-0.0558916	1.66816	0.0559548	0.813008	0.944659
s__Bifidobacterium_catenulatum	16362.9	-0.0703935	0.31127	0.0510301	0.82128	0.94546
s__Lactobacillus_paragasseri	80.0044	-0.4075	1.33183	0.0522491	0.819195	0.94546
s__Atopobium_parvulum	7.92006	-0.0983263	0.442377	0.0443459	0.833211	0.95591
s__Bifidobacterium_bifidum	135037	0.0899509	0.469799	0.036555	0.848374	0.957927
s__Bifidobacterium_margollesii	93.0718	-0.0335061	0.167924	0.0401441	0.841199	0.957927
s__Bifidobacterium_thermophilum	30.5581	0.0312236	0.166599	0.0354133	0.850732	0.957927
s__Rhodococcus_sp_RD6_2	29.5052	-0.031622	0.170924	0.0347474	0.852126	0.957927
s__Veillonella_rogosae	25.9929	-0.144577	0.754717	0.0366993	0.848079	0.957927
s__Lachnospiraceae_bacterium_COE1	7.09178	-0.230038	1.11242	0.0406899	0.840138	0.957927
s__Tyzzerella_nexilis	560.665	-0.122703	0.67059	0.02991	0.862695	0.962107
s__Negativicoccus_succinicivorans	8.58351	0.17505	0.963638	0.0305981	0.86114	0.962107
s__Megamonas_rupellensis	3.79185	0.267471	1.44108	0.0291382	0.86446	0.962107
s__Mycobacterium_alsense	0.977243	0.0544994	0.516909	0.0267248	0.870143	0.965224
s__Megasphaera_elsdenii	3588.23	0.125321	0.873948	0.0194097	0.889198	0.979873
s__Prevotella_sp_AM42_24	900.408	-0.122288	0.868929	0.0199281	0.887738	0.979873
s__Neisseria_macacae	2.09507	1.18304	1.68619	0.017462	0.894871	0.982891
s__Bifidobacterium_pseudocatenulatum	80170.1	0.0811977	0.652609	0.0153502	0.901398	0.986824
s__Bacteroides_ovatus	830.467	-0.0991185	0.868076	0.011622	0.91415	0.990744
s__Citrobacter_freundii	6.86872	0.858353	1.29602	0.0124032	0.911323	0.990744
s__Bifidobacterium_asteroides	6.24275	0.0515464	0.477173	0.0116684	0.91398	0.990744
s__Bifidobacterium_mongoliense	1.52211	0.0452359	0.630687	0.010911	0.916808	0.990744
s__Streptomyces_sp_C	302.826	0.0167515	0.172145	0.00944621	0.922574	0.99377
s__Eggerthella_lenta	492.395	0.054958	0.661145	0.00682165	0.934175	0.996652
s__Lactobacillus_acetotolerans	18.2794	-0.129513	1.21971	0.00749792	0.930997	0.996652
s__Olsenella_uli	3.87051	0.0618372	0.728493	0.00702711	0.933193	0.996652
s__Bacteroides_fragilis	8471.56	-0.0441476	0.720142	0.0036436	0.951867	1
s__Lactobacillus_fermentum	2972.88	-0.0868476	1.1589	0.00168753	0.967232	1
s__Sphingobium_czechense	112.185	0.0304671	0.646976	0.00217632	0.962791	1
s__Veillonella_parvula	104.405	-0.0260104	0.620642	0.00172668	0.966855	1
s__Lactobacillus_gasseri	85.3197	0.0507759	1.25309	0.000852158	0.976712	1
s__Bacteroides_pectinophilus	57.2223	-0.069097	0.910653	0.00552695	0.940737	1
s__Veillonella_dispar	36.0532	-0.040947	0.869487	0.00220036	0.962587	1
s__Clostridiales_bacterium_1_7_47FAA	23.7342	0.0526344	0.997806	0.00261027	0.959253	1
s__Lactobacillus_ultunensis	20.5061	0.0756697	2.18748	0.000664015	0.979442	1
s__Clostridium_sp_MSTE9	12.1347	0.00204526	0.89443	6.7726e-06	0.997924	1
s__Firmicutes_bacterium_CAG_110	10.7361	-0.0558426	1.8666	-4.40296e-05	1	1
s__Citrobacter_youngae	8.94119	-1.9733	2.24569	-0.959406	1	1
s__Parvimonas_sp_oral_taxon_110	7.64876	2.06298	1.96956	-0.119884	1	1
s__Flavonifractor_sp_An10	5.10008	0.0477204	0.79403	0.00334481	0.953881	1
s__Prevotella_colorans	3.63132	-0.104154	2.27924	0.00112579	0.973234	1
s__Faecalicatena_contorta	2.18595	1.54885	2.17577	-2.08198	1	1
s__Lactobacillus_taiwanensis	1.932	-0.133184	1.87262	-0.000431211	1	1
s__Bacteroides_helcogenes	1.80191	0.572497	1.72028	-0.0728224	1	1
s__Slackia_exigua	1.577	-0.0877864	1.34723	0.00110591	0.973471	1
s__Thermoanaerobacterales_bacterium_50_218	1.40657	0.0327844	0.51713	-0.00411751	1	1
s__Bacteroides_sp_CAG_462	1.06457	0.109799	0.952853	-0.222412	1	1
s__Lactobacillus_mucosae	7504.74	0.540295	0.785721	0.449759	#N/A	#N/A
s__Faecalibacterium_prausnitzii	2781.72	0.0510745	0.674263	0.00572799	#N/A	#N/A
s__Megasphaera_sp_DISK_18	1552.1	0.459508	0.916326	0.23668	#N/A	#N/A
s__Anaerostipes_hadrus	1411.77	1.98113	1.17271	2.11494	#N/A	#N/A
s__Bifidobacterium_ruminantium	904.746	-0.697229	0.716497	0.987765	#N/A	#N/A
s__Streptococcus_gallolyticus	770.326	0.18375	0.866212	0.0441065	#N/A	#N/A
s__Streptococcus_peroris	696.645	-2.06432	0.512307	18.3078	#N/A	#N/A
s__Bacteroides_uniformis	687.167	-2.66	0.863151	8.84753	#N/A	#N/A
s__Streptococcus_sp_HMSC067H01	550.437	-2.19885	0.530013	19.3519	#N/A	#N/A
s__Streptococcus_pasteurianus	517.898	0.241974	0.921886	0.066915	#N/A	#N/A
s__Lactobacillus_vaginalis	473.707	1.3807	1.01384	1.10545	#N/A	#N/A
s__Streptococcus_vestibularis	425.855	-2.27758	0.55102	19.5229	#N/A	#N/A
s__Gemmiger_formicilis	418.327	-1.7025	1.31836	1.76152	#N/A	#N/A
s__Veillonella_seminalis	404.902	-0.85654	0.770712	1.22995	#N/A	#N/A
s__Streptococcus_lutetiensis	404.009	0.905395	0.878996	0.942973	#N/A	#N/A
s__Bacteroides_caccae	390.987	-3.00618	1.45182	2.96497	#N/A	#N/A
s__Megasphaera_sp_MJR8396C	378.902	0.441335	0.795767	0.290632	#N/A	#N/A
s__Lactobacillus_salivarius	327.586	2.65421	1.31683	2.20477	#N/A	#N/A
s__Lactobacillus_gastricus	288.618	0.260622	1.06632	0.0478371	#N/A	#N/A
s__Bacteroides_vulgatus	262.157	-0.420543	0.912989	0.15604	#N/A	#N/A
s__Bifidobacterium_subtile	243.481	0.528916	0.727391	0.495392	#N/A	#N/A
s__Escherichia_fergusonii	200.571	-1.83398	0.50433	14.6871	#N/A	#N/A
s__Streptococcus_infantarius	194.175	0.171423	0.880077	0.0361902	#N/A	#N/A
s__Weissella_confusa	163.806	-1.77898	0.952383	3.23226	#N/A	#N/A
s__Corynebacterium_amycolatum	159.858	2.8036	0.81777	6.0096	#N/A	#N/A
s__Clostridium_innocuum	152.946	-0.600196	0.812727	0.563606	#N/A	#N/A
s__Klebsiella_variicola	146.91	-0.880125	0.489565	3.47537	#N/A	#N/A
s__Parabacteroides_merdae	134.048	-4.10522	1.56165	6.48605	#N/A	#N/A
s__Prevotella_sp_oral_taxon_299	122.17	-2.91414	1.79309	2.72996	#N/A	#N/A
s__Klebsiella_grimontii	113.952	0.0260387	0.599713	0.00167563	#N/A	#N/A
s__Enterobacter_cloacae_complex	107.459	-2.95389	0.893012	11.2438	#N/A	#N/A
s__Bilophila_wadsworthia	107.132	-1.4665	1.37012	0.975994	#N/A	#N/A
s__Streptococcus_equinus	105.735	0.53113	1.00604	0.253218	#N/A	#N/A
s__Bacteroides_plebeius	99.768	-3.89794	1.6855	4.55721	#N/A	#N/A
s__Enterococcus_faecalis	94.9411	-0.250473	1.20581	0.0168205	#N/A	#N/A
s__Eubacterium_hallii	92.1822	-4.9784	1.56558	5.7077	#N/A	#N/A
s__Megasphaera_stantonii	89.9504	-4.40273	1.24074	10.678	#N/A	#N/A
s__Bifidobacterium_moukalabense	87.9025	0.513759	0.505325	0.980465	#N/A	#N/A
s__Bifidobacterium_animalis	73.0729	-0.773192	0.329891	5.13599	#N/A	#N/A
s__Bifidobacterium_imperatoris	72.4356	0.679771	0.539607	1.46389	#N/A	#N/A
s__Butyricicoccus_pullicaecorum	71.6035	-1.99569	1.44268	2.07681	#N/A	#N/A
s__Clostridium_acetireducens	69.8747	-0.749372	0.452534	2.82874	#N/A	#N/A
s__Leuconostoc_garlicum	67.6362	-2.58606	1.00392	4.78786	#N/A	#N/A
s__Bifidobacterium_boum	64.3098	4.53872	1.35138	6.45889	#N/A	#N/A
s__Hungatella_hathewayi	60.0682	-3.16918	1.30765	5.22469	#N/A	#N/A
s__Roseburia_faecis	47.6851	1.30694	1.30869	0.839705	#N/A	#N/A
s__Allisonella_histaminiformans	38.3202	-1.04334	1.58832	0.451841	#N/A	#N/A
s__Bacteroides_nordii	37.1094	0.578058	1.36094	0.168317	#N/A	#N/A
s__Enterobacter_sp_638	23.4295	-1.70728	0.75543	4.99876	#N/A	#N/A
s__Micrococcus_luteus	17.8541	1.21519	1.37029	0.582415	#N/A	#N/A
s__Clostridium_bolteae	16.7264	-2.58332	1.92804	1.05301	#N/A	#N/A
s__Weissella_cibaria	14.9167	-0.737667	1.16606	0.237656	#N/A	#N/A
s__Prevotella_sp_885	14.02	0.920313	1.41171	0.383708	#N/A	#N/A
s__Parasutterella_excrementihominis	13.2992	0.669037	2.67245	0.0379629	#N/A	#N/A
s__Micrococcus_aloeverae	12.9026	1.75842	1.31732	1.23174	#N/A	#N/A
s__Leuconostoc_lactis	10.9057	-2.63245	1.58137	1.95325	#N/A	#N/A
s__Escherichia_albertii	10.5984	-4.74639	0.867951	19.8591	#N/A	#N/A
s__Escherichia_marmotae	10.4989	-4.44097	0.769627	24.6186	#N/A	#N/A
s__Rikenella_microfusus	8.25042	-2.64582	1.9872	1.84097	#N/A	#N/A
s__Odoribacter_laneus	7.961	-0.232127	1.86628	-0.00383633	#N/A	#N/A
s__Eremococcus_coleocola	7.49335	-0.784798	0.775761	0.998543	#N/A	#N/A
s__Pseudomonas_sp_2822_17	6.96592	-1.8737	1.50086	1.78513	#N/A	#N/A
s__Corynebacterium_xerosis	6.59221	-1.92345	2.03794	0.679866	#N/A	#N/A
s__Corynebacterium_pseudogenitalium	5.5721	1.94009	0.880285	3.42521	#N/A	#N/A
s__Corynebacterium_sp_HMSC078H07	5.50624	1.39476	0.896588	1.79522	#N/A	#N/A
s__Proteobacteria_bacterium_CAG_139	5.127	1.07049	2.33352	0.109715	#N/A	#N/A
s__Prevotella_dentalis	5.03841	4.99991	2.53909	2.86248	#N/A	#N/A
s__Photorhabdus_khanii	4.86355	1.92816	1.66594	0.931947	#N/A	#N/A
s__Actinomyces_urogenitalis	3.61282	1.52783	1.28273	1.48499	#N/A	#N/A
s__Paraprevotella_clara	3.49463	-2.858	1.55953	3.00768	#N/A	#N/A
s__Finegoldia_magna	2.62511	-0.259467	0.711495	0.124395	#N/A	#N/A
s__Lactococcus_lactis	2.56961	-2.21212	2.13595	0.538044	#N/A	#N/A
s__Streptococcus_sp_A12	2.31257	-0.919441	1.38237	0.430019	#N/A	#N/A
s__Corynebacterium_aurimucosum	2.04462	2.68115	1.2599	3.19422	#N/A	#N/A
s__Staphylococcus_haemolyticus	1.90583	1.76012	0.917909	3.07854	#N/A	#N/A
s__Veillonella_rodentium	1.78861	-0.186875	1.47592	0.0340773	#N/A	#N/A
s__Kluyvera_georgiana	1.73195	0.189835	1.52135	0.0177591	#N/A	#N/A
s__Prevotella_sp_CAG_1092	1.55616	1.44611	1.66546	0.562276	#N/A	#N/A
s__Anaeromassilibacillus_sp_An250	1.53661	0.440359	2.05745	0.0588178	#N/A	#N/A
s__Acidaminococcus_sp_CAG_542	1.08673	1.09008	1.85008	0.448642	#N/A	#N/A
s__Eubacterium_plexicaudatum	0.956966	0.273123	0.949078	0.101825	0.749651	#N/A
s__Mycobacterium_sp_1465703_0	0.939403	0.192226	0.4767	0.229448	0.631933	#N/A
s__Rhodococcus_sp_AG1013	0.916363	-0.167956	0.413853	0.113912	0.735734	#N/A
s__Weissella_paramesenteroides	0.915245	-1.86981	1.21224	3.21146	#N/A	#N/A
s__Trichinella_pseudospiralis	0.910138	-1.74682	1.74637	3.74984	0.0528127	#N/A
s__Alloscardovia_macacae	0.905156	0.206814	0.572195	0.19342	0.660085	#N/A
s__Brenneria_salicis	0.90175	0.812973	1.02146	0.744634	0.38818	#N/A
s__Cellulosimicrobium_cellulans	0.892993	0.51755	0.747482	0.720673	0.395923	#N/A
s__Turicibacter_sanguinis	0.887638	-2.36752	1.7419	2.81172	0.0935779	#N/A
s__Enterococcus_malodoratus	0.883269	-0.845368	0.661379	0.951702	0.329286	#N/A
s__Parascardovia_denticolens	0.848166	-0.276072	0.56864	0.226351	0.634242	#N/A
s__Leifsonia_sp_Leaf336	0.841006	0.398921	0.577136	0.813207	0.367174	#N/A
s__Clostridium_sp_CAG_242	0.818714	-1.82036	1.59862	1.83313	#N/A	#N/A
s__Eubacterium_sp_14_2	0.792024	0.0464364	1.31942	0.0118942	0.913155	#N/A
s__Lachnoclostridium_sp_An131	0.782448	0.414653	2.1947	0.137761	0.710517	#N/A
s__Holdemanella_biformis	0.766185	-1.38528	2.16897	1.17031	0.279338	#N/A
s__Ideonella_sakaiensis	0.759182	-0.0549359	2.02531	-0.00111019	1	#N/A
s__Bifidobacterium_cuniculi	0.756861	0.140343	0.590421	0.106659	0.74398	#N/A
s__Actinomyces_oris	0.756669	0.838606	0.921201	1.45457	0.227795	#N/A
s__Citrobacter_sp_MGH106	0.749857	0.53433	1.15245	-0.255589	1	#N/A
s__Serratia_proteamaculans	0.734104	-0.877088	0.787402	1.40854	0.235298	#N/A
s__Anaeromassilibacillus_sp_An200	0.724539	-1.95996	2.00096	2.6414	0.104112	#N/A
s__Actinomyces_johnsonii	0.714278	0.451839	0.877494	-0.296532	1	#N/A
s__Brachybacterium_muris	0.693078	-0.295704	0.592862	-0.0187974	1	#N/A
s__Halothiobacillus_sp_15_55_196	0.692757	0.312547	1.42645	0.0154395	0.901113	#N/A
s__Klebsiella_sp_RIT_PI_d	0.69214	-2.81485	1.38906	5.44708	0.0196011	#N/A
s__Clostridium_sp_CAG_510	0.690028	0.393715	1.68316	0.629578	0.42751	#N/A
s__Corynebacterium_tuberculostearicum	0.653968	0.839751	1.30409	0.474049	#N/A	#N/A
s__Corynebacterium_deserti	0.6476	1.22806	1.88891	0.736069	0.390923	#N/A
s__Enterococcus_hirae	0.642055	0.85746	1.8782	-0.519018	1	#N/A
s__Actinomyces_naeslundii	0.635829	0.295874	1.16972	-0.207204	1	#N/A
s__Lactobacillus_hordei	0.630653	-1.29264	1.23539	1.09768	0.294776	#N/A
s__Roseburia_intestinalis	0.613025	-1.74299	3.21703	-0.0575028	1	#N/A
s__Enterobacter_soli	0.606128	0.521114	1.40405	-0.351956	1	#N/A
s__Dermatophilus_congolensis	0.590156	-0.537444	1.0425	0.945414	0.330889	#N/A
s__Streptococcus_agalactiae	0.588309	0.488696	1.11492	0.193952	0.659647	#N/A
s__Arthrobacter_sp_49Tsu3_1M3	0.580188	-1.81075	1.79604	1.75387	0.185391	#N/A
s__Pseudocitrobacter_faecalis	0.579737	-1.75269	1.26874	4.81701	0.0281803	#N/A
s__Actinomyces_meyeri	0.565618	-0.816184	1.24076	2.50331	0.113607	#N/A
s__Eubacterium_eligens	0.551929	0.746762	3.12393	0.082853	0.773468	#N/A
s__Lactobacillus_johnsonii	0.546888	-0.283496	1.40362	0.00408279	0.949052	#N/A
s__Clostridium_neonatale	0.544592	1.40814	1.22611	2.07479	0.14975	#N/A
s__Cronobacter_condimenti	0.543183	0.227757	1.27638	0.0174027	0.895048	#N/A
s__Firmicutes_bacterium_CAG_791	0.541159	0.383004	0.823864	0.271673	0.602212	#N/A
s__Blautia_coccoides	0.538906	0.585267	2.05201	0.196519	0.657545	#N/A
s__Saccharomyces_cerevisiae_x_Saccharomyces_kudriavzevii	0.538405	1.25411	1.4573	1.75925	0.184718	#N/A
s__Corynebacterium_accolens	0.531755	0.650046	0.885475	0.117136	0.732162	#N/A
s__Bacteroides_faecichinchillae	0.524761	-0.845095	1.44671	0.991902	0.319278	#N/A
s__Cedecea_davisae	0.524171	1.03665	2.31756	0.324603	0.568854	#N/A
s__Veillonella_tobetsuensis	0.521824	0.132236	1.07342	-0.0547373	1	#N/A
s__Cryobacterium_arcticum	0.506618	-0.443803	0.590158	0.533525	0.465129	#N/A
s__Enterococcus_sp_10A9_DIV0425	0.493611	-0.0842167	0.870253	0.000119248	0.991287	#N/A
s__Methylobrevis_pamukkalensis	0.49244	0.405948	0.495091	1.0508	0.305322	#N/A
s__Pseudomonas_sp_57B_090624	0.490684	0.0518161	0.564734	0.035246	0.851081	#N/A
s__Bifidobacterium_criceti	0.484716	-0.240088	0.914596	0.0192591	0.889626	#N/A
s__Methylobacterium_mesophilicum	0.483435	-0.361444	0.593498	0.272492	0.601665	#N/A
s__Mycobacterium_sp_1274756_6	0.434033	-0.184092	0.528423	0.0319381	0.858164	#N/A
s__Roseburia_sp_831b	0.432229	-0.52197	1.61988	0.915958	0.338539	#N/A
s__Marinomonas_fungiae	0.39378	-0.310754	1.91028	0.280829	0.596159	#N/A
s__Paracoccus_lutimaris	0.393249	0.508529	2.11844	-0.0141465	1	#N/A
s__Stenotrophomonas_rhizophila	0.390795	-0.422202	1.68519	-0.106052	1	#N/A
s__Citrobacter_sp_50677481	0.386637	-0.205281	0.928672	0.047609	0.827277	#N/A
s__Sphingobium_yanoikuyae	0.385474	-0.248481	0.789281	0.222476	0.637159	#N/A
s__Bifidobacterium_actinocoloniiforme	0.369842	-0.539567	0.833826	0.300811	0.583374	#N/A
s__Desulfovibrio_alkalitolerans	0.368883	-0.331065	1.42009	-0.037413	1	#N/A
s__Pantoea_vagans	0.368012	-0.321438	0.84147	0.284718	0.593625	#N/A
s__Anaerococcus_vaginalis	0.363234	-0.564595	1.64082	0.924602	0.336269	#N/A
s__Acidovorax_sp_GW101_3H11	0.360567	-0.792201	1.38649	0.360496	0.548231	#N/A
s__Variovorax_paradoxus	0.360061	-0.930048	1.14703	1.14841	0.283881	#N/A
s__Streptococcus_sp_DD13	0.359086	-0.887444	0.968594	1.48242	0.223396	#N/A
s__Neisseria_meningitidis	0.352917	0.272767	2.95218	0.167616	0.682239	#N/A
s__Actinomycetales_bacterium_SN12	0.330123	-0.567132	0.704284	0.622901	0.429971	#N/A
s__Xanthomonas_translucens	0.320431	0.113168	1.05025	0.132766	0.715581	#N/A
s__Eubacterium_pyruvativorans	0.315683	-0.286293	0.766071	0.222628	0.637045	#N/A
s__Clostridium_asparagiforme	0.313152	-0.487472	3.04128	-0.0143767	1	#N/A
s__Enterobacter_sp_RIT_418	0.31136	0.215075	1.15133	0.0574082	0.81064	#N/A
s__Pseudooceanicola_flagellatus	0.304134	-0.437982	0.911207	0.325519	0.56831	#N/A
s__Pseudoalteromonas_shioyasakiensis	0.302997	0.108394	1.10459	-0.00498066	1	#N/A
s__Rheinheimera_nanhaiensis	0.299844	0.119282	1.3524	0.0447449	0.832474	#N/A
s__Enterococcus_sp_3H8_DIV0648	0.299032	-0.124089	1.1958	0.00145349	0.969588	#N/A
s__Prevotella_timonensis	0.298685	1.0555	1.9316	0.816139	0.366312	#N/A
s__Acidipropionibacterium_acidipropionici	0.298228	0.138346	0.619449	0.163713	0.68576	#N/A
s__Lachnoclostridium_sp_An138	0.296201	0.382151	2.73138	0.0480261	0.826534	#N/A
s__Pseudooceanicola_batsensis	0.295559	0.438336	1.31864	0.476164	0.490165	#N/A
s__Pseudomonas_sp_OV286	0.290123	-0.0665949	0.691348	-0.0300179	1	#N/A
s__Tetrasphaera_remsis	0.28089	-0.00265987	0.845829	-0.000167094	1	#N/A
s__Rhodobacter_sp_LPB0142	0.265521	-0.340567	1.08998	0.179567	0.671746	#N/A
s__Raoultella_planticola	0.26449	0.254158	1.17619	0.170114	0.680011	#N/A
s__Barnesiella_sp_An22	0.263612	0.088703	1.01713	0.0153231	0.901484	#N/A
s__Candidatus_Burkholderia_pumila	0.26354	-0.514271	1.60924	0.594804	0.440567	#N/A
s__Erwinia_gerundensis	0.262038	-0.55803	1.65598	0.366813	0.544746	#N/A
s__Aspergillus_neoniger	0.256278	0.466443	1.6672	0.372535	0.541626	#N/A
s__Deinococcus_reticulitermitis	0.252578	0.275359	1.04724	0.0893303	0.76503	#N/A
s__Melissococcus_sp_OM08_11BH	0.248363	-0.67203	1.3603	1.14962	0.283629	#N/A
s__Ruminococcus_sp_CAG_403	0.248064	-0.545444	1.46778	0.643719	0.422367	#N/A
s__Corynebacterium_pseudodiphtheriticum	0.244385	-0.543913	1.16026	0.312837	0.575944	#N/A
s__Frondihabitans_sp_Leaf304	0.241482	0.890834	1.39063	0.983492	0.321338	#N/A
s__Streptococcus_viridans	0.240712	0.140166	2.63078	0.0311435	0.859921	#N/A
s__Streptomyces_sp_3213_3	0.239329	0.00445253	0.822889	0.00224569	0.962203	#N/A
s__Cutibacterium_acnes	0.239215	0.00213299	1.37324	-0.000226848	1	#N/A
s__Lachnoclostridium_sp_An169	0.237536	0.341343	1.71295	0.209561	0.647112	#N/A
s__Enterobacter_sp_kpr_6	0.236291	0.051245	1.08857	0.0384512	0.84454	#N/A
s__Lachnospiraceae_bacterium_28_4	0.234669	0.078465	1.65712	0.0401727	0.841143	#N/A
s__Citrobacter_werkmanii	0.232999	-1.11357	1.71919	0.842976	0.358547	#N/A
s__Izhakiella_capsodis	0.232544	-0.379939	1.19224	0.368524	0.54381	#N/A
s__Streptomyces_afghaniensis	0.230231	0.104177	1.37458	-0.0310423	1	#N/A
s__Eubacterium_maltosivorans	0.230218	0.36686	1.43158	0.0636308	0.800847	#N/A
s__Pacificibacter_marinus	0.22425	-0.438461	1.58406	0.0577991	0.810009	#N/A
s__Tatumella_ptyseos	0.223896	-0.504064	2.36266	0.136783	0.7115	#N/A
s__Yersinia_nurmii	0.223045	0.25235	1.57272	0.0611289	0.804721	#N/A
s__Oceanicola_granulosus	0.221896	0.0379864	1.23318	0.021884	0.882396	#N/A
s__Streptomyces_sp_DH_12	0.219492	-0.742169	2.0294	0.73116	0.392508	#N/A
s__Yersiniaceae_bacterium_2016Iso3	0.215473	-0.217512	1.46772	0.0751864	0.78393	#N/A
s__Streptomyces_resistomycificus	0.214854	0.157341	1.06802	0.108092	0.742327	#N/A
s__Pseudomonas_aeruginosa_group	0.210833	-0.532534	1.25983	0.331351	0.564864	#N/A
s__Prevotella_sp_CAG_1058	0.210668	-0.121806	1.82558	-0.0314205	1	#N/A
s__Serratia_marcescens	0.207578	-0.63012	1.85482	0.197599	0.656666	#N/A
s__Yersinia_mollaretii	0.204831	-0.620084	1.6153	0.796103	0.372261	#N/A
s__Streptomyces_sp_75	0.201194	0.15535	0.941363	0.116843	0.732484	#N/A
s__Streptomyces_xiamenensis	0.192936	-0.48699	2.00439	0.172068	0.678281	#N/A
s__Clostridium_methylpentosum	0.191685	0.243662	3.2278	0.0599431	0.806586	#N/A
s__Mycolicibacterium_goodii	0.191122	-0.578792	1.40784	0.130662	0.717746	#N/A
s__Bordetella_genomosp_2	0.188614	0.493457	0.876157	0.841937	0.358843	#N/A
s__Agrobacterium_deltaense	0.187419	-0.339615	1.48506	0.204948	0.650756	#N/A
s__Yersinia_pestis	0.18633	-0.589407	1.40372	0.500579	0.479246	#N/A
s__Shuttleworthia_satelles	0.185565	0.0240143	1.80141	-0.00144303	1	#N/A
s__Streptomyces_sp_e14	0.185017	-0.213215	1.02789	-0.0246566	1	#N/A
s__Salmonella_bongori	0.184427	-0.710097	1.51027	0.743754	0.388461	#N/A
s__Aggregatibacter_aphrophilus	0.178127	-1.16443	2.09199	0.772563	0.379425	#N/A
s__Rhodobacter_vinaykumarii	0.172558	0.310059	2.72535	0.0288808	0.865054	#N/A
s__Streptomyces_viridosporus	0.171192	-0.508441	1.31969	0.118513	0.730653	#N/A
s__Serratia_sp_ATCC_39006	0.168513	0.0435715	1.2573	0.0219812	0.882137	#N/A
s__Acidihalobacter_prosperus	0.168262	-0.138575	1.1242	-0.00583784	1	#N/A
s__Cereibacter_changlensis	0.162896	-0.706208	1.11187	0.601306	0.43808	#N/A
s__Pseudomonas_knackmussii	0.160166	-0.0637564	1.67239	0.00771747	0.929997	#N/A
s__Acidocella_sp_MX_AZ02	0.158179	-0.0193606	1.49812	-0.00331176	1	#N/A
s__Clostridium_perfringens	0.158039	-0.422238	1.69751	0.125999	0.722617	#N/A
s__Pantoea_brenneri	0.157954	-0.276003	1.37424	0.160747	0.68847	#N/A
s__Pelagibaca_abyssi	0.152595	-0.324067	1.09538	0.0598419	0.806746	#N/A
s__Methylomonas_koyamae	0.151931	-0.751729	1.85341	0.433961	0.510052	#N/A
s__Edwardsiella_ictaluri	0.151846	-0.138227	2.03645	-0.0281112	1	#N/A
s__Actinomadura_mexicana	0.151816	0.0461378	1.17301	0.017413	0.895017	#N/A
s__Dorea_sp_CAG_317	0.151541	0.36894	1.67197	0.246424	0.619604	#N/A
s__Dickeya_dianthicola	0.148325	-0.546927	1.64983	0.416865	0.518506	#N/A
s__Methylobacterium_sp_Leaf99	0.147702	-0.208398	1.02437	0.0128101	0.909887	#N/A
s__Mycobacteroides_abscessus	0.147381	0.316383	1.12741	0.272103	0.601925	#N/A
s__Prevotella_corporis	0.144095	-0.313099	2.72039	0.0508613	0.821571	#N/A
s__Kosakonia_radicincitans	0.141413	0.224491	1.27718	0.141604	0.706691	#N/A
s__Prevotella_sp_P5_92	0.136989	0.241942	2.09575	0.0796198	0.777813	#N/A
s__Dialister_succinatiphilus	0.136293	-0.0903272	1.8752	-0.00340935	1	#N/A
s__Brachybacterium_sp_VR2415	0.136162	-0.238274	1.87079	0.00893573	0.924689	#N/A
s__Enterococcus_devriesei	0.136139	0.277897	1.29041	0.211879	0.645299	#N/A
s__Prevotella_buccalis	0.135741	0.164926	2.7073	-0.00662864	1	#N/A
s__Sphingobium_sp_TKS	0.133661	-0.0908693	1.52588	-0.0144975	1	#N/A
s__Haemophilus_parahaemolyticus	0.128215	-0.799047	2.39512	0.205325	0.650457	#N/A
s__Bifidobacterium_thermacidophilum	0.127056	-0.0563239	1.2887	-0.00420937	1	#N/A
s__Desulfitobacterium_dehalogenans	0.124766	-0.81213	1.52703	0.560263	0.454154	#N/A
s__Nitratireductor_aquibiodomus	0.122638	-0.595603	1.39352	0.406128	0.523942	#N/A
s__Streptococcus_sanguinis	0.122161	-0.0375161	2.34822	0.00482202	0.944639	#N/A
s__Halomonas_xianhensis	0.119228	-0.686583	2.34636	0.419616	0.517129	#N/A
s__Aspergillus_campestris	0.116461	-0.00119397	2.39607	-5.75491e-05	1	#N/A
s__Caballeronia_arvi	0.115202	-0.494597	1.38699	0.195194	0.658628	#N/A
s__Klebsiella_aerogenes	0.114905	0.0445507	2.36853	0.010032	0.920217	#N/A
s__Mixta_gaviniae	0.114138	0.0486729	2.74635	0.00718327	0.932457	#N/A
s__Citrobacter_sp_YR018	0.114084	-0.187153	3.17761	0.0362135	0.849075	#N/A
s__Acidovorax_sp_69	0.10862	0.110334	2.73196	0.0271577	0.869105	#N/A
s__Nitrospirae_bacterium_GWC2_57_13	0.106948	0.00816763	1.28501	0.00220762	0.962525	#N/A
s__Methylobacterium_sp_Leaf456	0.104413	0.129791	1.88421	0.0432765	0.835205	#N/A
s__Lysobacter_defluvii	0.104255	-0.138271	2.11865	-0.00701871	1	#N/A
s__Symbiobacterium_thermophilum	0.104198	-0.206111	1.70384	0.00212644	0.96322	#N/A
s__Thauera_linaloolentis	0.101186	-0.293392	1.68038	0.028267	0.866483	#N/A
s__Pseudomonas_flexibilis	0.0951488	-0.11285	1.87811	-0.013896	1	#N/A
s__Burkholderia_mallei	0.0928963	-0.245351	1.88161	0.0161242	0.898955	#N/A
s__Pseudacidovorax_intermedius	0.0915257	-0.339086	1.54429	0.0302374	0.861953	#N/A
s__Pantoea_dispersa	0.0899432	-0.260271	2.11975	0.045884	0.830387	#N/A
s__Arthrobacter_alpinus	0.0899038	0.0704523	2.12062	0.0138858	0.906196	#N/A
s__Corynebacterium_crenatum	0.0890843	-0.222591	2.10781	-0.00522954	1	#N/A
s__Veillonella_criceti	0.0847474	-0.489111	2.1221	0.164257	0.685267	#N/A
s__Bordetella_hinzii	0.0847149	0.025832	2.40566	0.00447631	0.946657	#N/A
s__Streptomyces_sp_DJ	0.0820769	-0.473852	1.89057	0.0715821	0.789047	#N/A
s__Parabacteroides_gordonii	0.0819439	-0.401596	2.80535	0.0262776	0.871224	#N/A
s__Ottowia_sp_oral_taxon_894	0.0816429	-0.0579211	2.12208	0.00585425	0.939011	#N/A
s__Mycoplasma_mobile	0.0793045	0.00521845	2.13396	0.000828061	0.977043	#N/A
s__Enterococcus_gilvus	0.0782915	-0.471296	2.13589	0.100656	0.751043	#N/A
s__Lactobacillus_hominis	0.0779645	-0.0924179	2.14369	-0.00724445	1	#N/A
s__Corynebacterium_jeikeium	0.0764753	-0.406606	3.22792	0.0149551	0.902668	#N/A
s__Peptoniphilus_harei	0.0737707	-0.215382	2.44088	0.006402	0.936227	#N/A
s__Faecalitalea_cylindroides	0.0686637	0.173642	3.2279	0.0199731	0.887612	#N/A
s__Clostridium_celatum	0.0646625	-0.248046	3.22789	0.00439203	0.947161	#N/A
s__Citrobacter_rodentium	0.0628519	-0.416521	3.22792	0.0413912	0.838785	#N/A
s__Cellulomonas_sp_73_145	0.062594	0.0909817	2.87268	0.0124582	0.911128	#N/A
s__Dyella_japonica	0.0575431	-0.209529	3.22792	0.011415	0.914915	#N/A
s__Sphingobium_sp_MI1205	0.0570128	-0.409757	2.49233	0.0300981	0.862268	#N/A
s__Mycobacterium_sp_1100029_7	0.0556379	-0.0614312	2.90873	-0.00255412	1	#N/A
s__Duganella_sp_Leaf126	0.0533425	-0.183097	3.22792	-0.00757361	1	#N/A
s__Anaerococcus_prevotii	0.0517039	-0.286965	3.22792	0.00924941	0.923382	#N/A
s__Nocardiopsis_sp_TSRI0078	0.0411025	-0.221815	3.22792	-0.00475548	1	#N/A
s__Corynebacterium_efficiens	0.0392667	-0.193463	3.22792	0.00120266	0.972335	#N/A
s__Bacteroides_fluxus	0.038583	-0.0292447	3.22792	-0.00208447	1	#N/A
s__Arthrobacter_sp_RIT_PI_e	0.032174	-0.360385	3.22792	0.0221534	0.88168	#N/A
s__Serinibacter_salmoneus	0.0309458	-0.0337514	3.22792	-0.00167475	1	#N/A
s__Clostridium_spiroforme	0.0232015	-0.27811	3.22792	0.00476136	0.944988	#N/A
s__Clostridium_cocleatum	0.0133611	-0.17334	3.22792	-0.00309474	1	#N/A
s__Cupriavidus_gilardii	0.00867518	-0.158017	3.22792	-0.00293618	1	#N/A
