# Supplementary material for: Gut microbiome function and composition in infants from rural Kenya and association with human milk oligosaccharides
Source: Gut Microbes. 2023 Feb 16;15(1):2178793. doi: 10.1080/19490976.2023.2178793 (PMC9980514; doi:10.1080/19490976.2023.2178793)
Supplement: Supplemental Material [file KGMI_A_2178793_SM3829.zip › Table S4_Maaslin.xlsx]

## Sheet: pH_calprotectin
metadata	feature	value	coef	stderr	N	N.not.0	pval	FDR
Fecal.Ph	s__Bifidobacterium_reuteri	Fecal.pH	-0.00069581	0.000225481	105	105	0.00262125	0.017475
Fecal.Ph	s__Megasphaera_elsdenii	Fecal.pH	0.00248094	0.000789088	105	100	0.00217732	0.017475
Fecal.Ph	s__Klebsiella_quasipneumoniae	Fecal.pH	0.000656919	0.000212426	105	103	0.00255453	0.017475
Fecal.Ph	s__Ruminococcus_gnavus	Fecal.pH	0.00757551	0.00277536	105	104	0.00745995	0.0372998
Fecal.Ph	s__Bifidobacterium_breve	Fecal.pH	-0.017131	0.00690872	105	105	0.0147741	0.0590962
Fecal.Ph	s__Bacteroides_fragilis	Fecal.pH	0.00547111	0.00227129	105	103	0.0177808	0.0592694
Fecal.Ph	s__Akkermansia_muciniphila	Fecal.pH	0.00981791	0.00436824	105	94	0.0267499	0.0764282
Fecal.Ph	s__Bifidobacterium_bifidum	Fecal.pH	0.0219507	0.0111595	105	105	0.0519221	0.129805
Fecal.Ph	s__Bifidobacterium_longum	Fecal.pH	-0.0258809	0.0138726	105	105	0.0650192	0.144487
Fecal.calprotectin..µg.g.	s__Bifidobacterium_kashiwanohense	Fecal.calprotectin..µg.g.	-0.0121919	0.00452854	105	105	0.00829044	0.165809
Fecal.Ph	s__Collinsella_aerofaciens	Fecal.pH	0.00201733	0.00141237	105	105	0.156249	0.312497
Fecal.Ph	s__Lactobacillus_mucosae	Fecal.pH	-0.00293009	0.00287633	105	102	0.310736	0.564975
Fecal.calprotectin..µg.g.	s__Lactobacillus_mucosae	Fecal.calprotectin..µg.g.	0.00539682	0.00284145	105	102	0.0603201	0.603201
Fecal.Ph	s__Prevotella_copri	Fecal.pH	0.00562884	0.00664215	105	104	0.398742	0.66457
Fecal.Ph	s__Bifidobacterium_kashiwanohense	Fecal.pH	-0.00319133	0.00465795	105	105	0.494825	0.721542
Fecal.Ph	s__Bifidobacterium_catenulatum	Fecal.pH	-0.000820862	0.00122708	105	105	0.50508	0.721542
Fecal.Ph	s__Bifidobacterium_pseudocatenulatum	Fecal.pH	0.00433758	0.00821433	105	105	0.598606	0.748258
Fecal.Ph	s__Escherichia_coli	Fecal.pH	-0.000439997	0.000767636	105	105	0.567769	0.748258
Fecal.Ph	s__Bifidobacterium_angulatum	Fecal.pH	-0.000182021	0.00038849	105	104	0.640396	0.753407
Fecal.Ph	s__Streptococcus_salivarius	Fecal.pH	0.000731987	0.0020998	105	105	0.728103	0.809003
Fecal.Ph	s__Lactobacillus_ruminis	Fecal.pH	-0.00116617	0.00405892	105	103	0.774475	0.815237
Fecal.Ph	s__Bifidobacterium_saguini	Fecal.pH	-2.32947e-05	0.000462629	105	105	0.959939	0.959939
Fecal.calprotectin..µg.g.	s__Bifidobacterium_longum	Fecal.calprotectin..µg.g.	0.000653367	0.0142093	105	105	0.963416	0.990824
Fecal.calprotectin..µg.g.	s__Bifidobacterium_breve	Fecal.calprotectin..µg.g.	-0.0018021	0.00710968	105	105	0.800409	0.990824
Fecal.calprotectin..µg.g.	s__Bifidobacterium_bifidum	Fecal.calprotectin..µg.g.	0.00324105	0.0114248	105	105	0.777224	0.990824
Fecal.calprotectin..µg.g.	s__Bifidobacterium_pseudocatenulatum	Fecal.calprotectin..µg.g.	0.00299487	0.00824347	105	105	0.717125	0.990824
Fecal.calprotectin..µg.g.	s__Prevotella_copri	Fecal.calprotectin..µg.g.	-0.000734562	0.00667688	105	104	0.912613	0.990824
Fecal.calprotectin..µg.g.	s__Bifidobacterium_catenulatum	Fecal.calprotectin..µg.g.	-0.00123335	0.00123296	105	105	0.319576	0.990824
Fecal.calprotectin..µg.g.	s__Ruminococcus_gnavus	Fecal.calprotectin..µg.g.	0.00130301	0.00287111	105	104	0.650902	0.990824
Fecal.calprotectin..µg.g.	s__Lactobacillus_ruminis	Fecal.calprotectin..µg.g.	-4.71562e-05	0.00408998	105	103	0.990824	0.990824
Fecal.calprotectin..µg.g.	s__Bacteroides_fragilis	Fecal.calprotectin..µg.g.	0.00137305	0.00233047	105	103	0.557036	0.990824
Fecal.calprotectin..µg.g.	s__Collinsella_aerofaciens	Fecal.calprotectin..µg.g.	0.000214866	0.00143059	105	105	0.880906	0.990824
Fecal.calprotectin..µg.g.	s__Akkermansia_muciniphila	Fecal.calprotectin..µg.g.	0.00256938	0.0044703	105	94	0.566703	0.990824
Fecal.calprotectin..µg.g.	s__Bifidobacterium_reuteri	Fecal.calprotectin..µg.g.	-4.31111e-06	0.000237526	105	105	0.985555	0.990824
Fecal.calprotectin..µg.g.	s__Megasphaera_elsdenii	Fecal.calprotectin..µg.g.	-0.000125804	0.000825993	105	100	0.879243	0.990824
Fecal.calprotectin..µg.g.	s__Escherichia_coli	Fecal.calprotectin..µg.g.	0.000189667	0.000768632	105	105	0.805586	0.990824
Fecal.calprotectin..µg.g.	s__Klebsiella_quasipneumoniae	Fecal.calprotectin..µg.g.	-0.000217127	0.000221035	105	103	0.328244	0.990824
Fecal.calprotectin..µg.g.	s__Streptococcus_salivarius	Fecal.calprotectin..µg.g.	-0.00246802	0.00208692	105	105	0.239684	0.990824
Fecal.calprotectin..µg.g.	s__Bifidobacterium_saguini	Fecal.calprotectin..µg.g.	3.8073e-05	0.00046262	105	105	0.934569	0.990824
Fecal.calprotectin..µg.g.	s__Bifidobacterium_angulatum	Fecal.calprotectin..µg.g.	-0.000135109	0.000388909	105	104	0.728995	0.990824

## Sheet: HMO
metadata	feature	value	coef	stderr	N	N.not.0	pval	FDR
B3GL	s__Bifidobacterium_saguini	B3GL	0.00149427	0.000506148	90	90	0.00404415	0.080883
B3GL	s__Lactobacillus_ruminis	B3GL	0.0044334	0.00160575	90	88	0.00822163	0.0822163
B3GL	s__Bacteroides_fragilis	B3GL	0.00522778	0.00218682	90	88	0.0189537	0.126358
B3GL	s__Streptococcus_salivarius	B3GL	0.00485324	0.00239662	90	90	0.0461335	0.230667
B3GL	s__Bifidobacterium_bifidum	B3GL	-0.0200282	0.0120845	90	90	0.101011	0.404043
B3GL	s__Collinsella_aerofaciens	B3GL	-0.00220215	0.00152644	90	90	0.152816	0.509386
B3GL	s__Megasphaera_elsdenii	B3GL	0.00118659	0.000895963	90	85	0.188808	0.539453
B3GL	s__Bifidobacterium_breve	B3GL	0.0063918	0.00734729	90	90	0.386738	0.859417
B3GL	s__Escherichia_coli	B3GL	0.000780029	0.000861817	90	90	0.367885	0.859417
B3GL	s__Bifidobacterium_kashiwanohense	B3GL	-0.00118062	0.00512666	90	90	0.818401	0.958604
B3GL	s__Bifidobacterium_pseudocatenulatum	B3GL	-0.00319127	0.00839766	90	90	0.704877	0.958604
B3GL	s__Prevotella_copri	B3GL	-0.00237292	0.00767365	90	89	0.757923	0.958604
B3GL	s__Bifidobacterium_catenulatum	B3GL	0.000497495	0.00126954	90	90	0.696367	0.958604
B3GL	s__Lactobacillus_mucosae	B3GL	-0.00075598	0.00212695	90	87	0.723118	0.958604
B3GL	s__Ruminococcus_gnavus	B3GL	-0.000344336	0.00197852	90	89	0.862743	0.958604
B3GL	s__Akkermansia_muciniphila	B3GL	0.00141615	0.0034829	90	80	0.685289	0.958604
B3GL	s__Lactobacillus_fermentum	B3GL	-0.000396725	0.00142929	90	62	0.781995	0.958604
B3GL	s__Bifidobacterium_angulatum	B3GL	0.000284332	0.000430732	90	89	0.510939	0.958604
B3GL	s__Bifidobacterium_reuteri	B3GL	-2.42504e-05	0.000257479	90	90	0.925196	0.973891
B3GL	s__Bifidobacterium_longum	B3GL	-0.000217415	0.0148262	90	90	0.988339	0.988339
B4GL	s__Bifidobacterium_saguini	B4GL	0.00116111	0.000515983	90	90	0.0269232	0.538465
B4GL	s__Bacteroides_fragilis	B4GL	0.00426246	0.0022099	90	88	0.0571144	0.571144
B4GL	s__Bifidobacterium_longum	B4GL	0.00856598	0.0146944	90	90	0.561796	0.906435
B4GL	s__Bifidobacterium_breve	B4GL	0.00637528	0.00735192	90	90	0.388213	0.906435
B4GL	s__Bifidobacterium_bifidum	B4GL	-0.0164552	0.0121394	90	90	0.178904	0.906435
B4GL	s__Bifidobacterium_kashiwanohense	B4GL	-0.00315841	0.00511714	90	90	0.538682	0.906435
B4GL	s__Bifidobacterium_pseudocatenulatum	B4GL	0.000987538	0.00837644	90	90	0.906435	0.906435
B4GL	s__Prevotella_copri	B4GL	0.00106797	0.00764845	90	89	0.889302	0.906435
B4GL	s__Bifidobacterium_catenulatum	B4GL	0.000540967	0.00125054	90	90	0.666784	0.906435
B4GL	s__Lactobacillus_ruminis	B4GL	-0.00133367	0.00163767	90	88	0.41964	0.906435
B4GL	s__Lactobacillus_mucosae	B4GL	-0.00216184	0.00211596	90	87	0.309732	0.906435
B4GL	s__Collinsella_aerofaciens	B4GL	-0.000650858	0.00153684	90	90	0.673034	0.906435
B4GL	s__Ruminococcus_gnavus	B4GL	-0.000596878	0.00192422	90	89	0.758255	0.906435
B4GL	s__Bifidobacterium_reuteri	B4GL	0.000213644	0.00025641	90	90	0.407247	0.906435
B4GL	s__Akkermansia_muciniphila	B4GL	-0.0011914	0.00348385	90	80	0.733184	0.906435
B4GL	s__Lactobacillus_fermentum	B4GL	-0.000787639	0.00142744	90	62	0.582496	0.906435
B4GL	s__Streptococcus_salivarius	B4GL	-0.00120467	0.00245022	90	90	0.624403	0.906435
B4GL	s__Megasphaera_elsdenii	B4GL	0.000195697	0.000904607	90	85	0.829228	0.906435
B4GL	s__Bifidobacterium_angulatum	B4GL	0.000420659	0.000428729	90	89	0.329281	0.906435
B4GL	s__Escherichia_coli	B4GL	0.000134289	0.000865701	90	90	0.877081	0.906435
B6GL	s__Bacteroides_fragilis	B6GL	0.00559058	0.0021766	90	88	0.0118998	0.237995
B6GL	s__Bifidobacterium_longum	B6GL	-0.0165085	0.0149524	90	90	0.272921	0.987382
B6GL	s__Bifidobacterium_breve	B6GL	-0.000117131	0.00738526	90	90	0.987382	0.987382
B6GL	s__Bifidobacterium_bifidum	B6GL	0.0079498	0.0122256	90	90	0.51724	0.987382
B6GL	s__Bifidobacterium_kashiwanohense	B6GL	0.000549811	0.00512787	90	90	0.914858	0.987382
B6GL	s__Bifidobacterium_pseudocatenulatum	B6GL	0.00193535	0.00845687	90	90	0.819521	0.987382
B6GL	s__Prevotella_copri	B6GL	0.00542	0.00770943	90	89	0.483932	0.987382
B6GL	s__Bifidobacterium_catenulatum	B6GL	-7.1604e-05	0.00129579	90	90	0.956085	0.987382
B6GL	s__Lactobacillus_ruminis	B6GL	0.000580352	0.00178605	90	88	0.746687	0.987382
B6GL	s__Lactobacillus_mucosae	B6GL	0.000787102	0.00212682	90	87	0.712209	0.987382
B6GL	s__Collinsella_aerofaciens	B6GL	0.00162218	0.00154467	90	90	0.296555	0.987382
B6GL	s__Ruminococcus_gnavus	B6GL	-5.15477e-05	0.00204162	90	89	0.979983	0.987382
B6GL	s__Bifidobacterium_reuteri	B6GL	-0.000150357	0.000259281	90	90	0.563524	0.987382
B6GL	s__Akkermansia_muciniphila	B6GL	0.00197506	0.0034798	90	80	0.571766	0.987382
B6GL	s__Bifidobacterium_saguini	B6GL	0.000835797	0.000523088	90	90	0.113669	0.987382
B6GL	s__Lactobacillus_fermentum	B6GL	-0.000916314	0.00142657	90	62	0.522336	0.987382
B6GL	s__Streptococcus_salivarius	B6GL	0.00105981	0.00245936	90	90	0.667577	0.987382
B6GL	s__Megasphaera_elsdenii	B6GL	0.000900017	0.000899747	90	85	0.319908	0.987382
B6GL	s__Bifidobacterium_angulatum	B6GL	8.06251e-06	0.00043394	90	89	0.985218	0.987382
B6GL	s__Escherichia_coli	B6GL	0.000104768	0.000865748	90	90	0.903955	0.987382
DFL	s__Bifidobacterium_breve	DFL	-0.0173257	0.00714853	90	90	0.0174115	0.297838
DFL	s__Bifidobacterium_saguini	DFL	-0.00114086	0.000516496	90	90	0.0297838	0.297838
DFL	s__Bifidobacterium_reuteri	DFL	-0.000475152	0.000255529	90	90	0.0663421	0.442281
DFL	s__Escherichia_coli	DFL	-0.00143723	0.000852156	90	90	0.0952267	0.476134
DFL	s__Bifidobacterium_bifidum	DFL	0.0148171	0.0121536	90	90	0.226059	0.668983
DFL	s__Prevotella_copri	DFL	0.00967699	0.00767642	90	89	0.210797	0.668983
DFL	s__Ruminococcus_gnavus	DFL	0.00253276	0.00210333	90	89	0.234144	0.668983
DFL	s__Lactobacillus_ruminis	DFL	0.00186034	0.00193816	90	88	0.341952	0.847954
DFL	s__Bacteroides_fragilis	DFL	0.00197623	0.00224724	90	88	0.381579	0.847954
DFL	s__Bifidobacterium_longum	DFL	-0.00347583	0.0151862	90	90	0.819516	0.892579
DFL	s__Bifidobacterium_kashiwanohense	DFL	0.00153173	0.00512561	90	90	0.765768	0.892579
DFL	s__Bifidobacterium_pseudocatenulatum	DFL	-0.00367986	0.00844902	90	90	0.664243	0.892579
DFL	s__Bifidobacterium_catenulatum	DFL	-0.000253032	0.00131546	90	90	0.84795	0.892579
DFL	s__Lactobacillus_mucosae	DFL	0.000658093	0.00212732	90	87	0.757784	0.892579
DFL	s__Collinsella_aerofaciens	DFL	0.000345186	0.00155602	90	90	0.824955	0.892579
DFL	s__Akkermansia_muciniphila	DFL	0.00160979	0.00348221	90	80	0.645015	0.892579
DFL	s__Lactobacillus_fermentum	DFL	0.000926134	0.0014265	90	62	0.517877	0.892579
DFL	s__Streptococcus_salivarius	DFL	-0.00180827	0.00245367	90	90	0.463102	0.892579
DFL	s__Megasphaera_elsdenii	DFL	0.000373856	0.00090397	90	85	0.680194	0.892579
DFL	s__Bifidobacterium_angulatum	DFL	3.55159e-06	0.000433755	90	89	0.993486	0.993486
DSLNT	s__Bifidobacterium_longum	DSLNT	-0.0279194	0.0149674	90	90	0.0655764	0.39695
DSLNT	s__Bifidobacterium_breve	DSLNT	0.0146651	0.0072163	90	90	0.0451528	0.39695
DSLNT	s__Bifidobacterium_reuteri	DSLNT	-0.000455469	0.000256616	90	90	0.07939	0.39695
DSLNT	s__Bifidobacterium_angulatum	DSLNT	0.000793407	0.000426013	90	89	0.0658842	0.39695
DSLNT	s__Megasphaera_elsdenii	DSLNT	0.00138879	0.000892654	90	85	0.123345	0.493382
DSLNT	s__Bifidobacterium_saguini	DSLNT	0.000729171	0.000524897	90	90	0.168287	0.560956
DSLNT	s__Bifidobacterium_kashiwanohense	DSLNT	0.00556167	0.00509382	90	90	0.277881	0.617513
DSLNT	s__Bifidobacterium_pseudocatenulatum	DSLNT	0.0102551	0.00840426	90	90	0.225642	0.617513
DSLNT	s__Bifidobacterium_catenulatum	DSLNT	0.00144162	0.00131556	90	90	0.276371	0.617513
DSLNT	s__Prevotella_copri	DSLNT	0.00498538	0.00773968	90	89	0.521167	0.801796
DSLNT	s__Ruminococcus_gnavus	DSLNT	-0.00174609	0.00214927	90	89	0.420329	0.801796
DSLNT	s__Lactobacillus_fermentum	DSLNT	-0.00108408	0.00142523	90	62	0.44891	0.801796
DSLNT	s__Escherichia_coli	DSLNT	-0.000601443	0.000863442	90	90	0.487911	0.801796
DSLNT	s__Streptococcus_salivarius	DSLNT	0.00115859	0.00245921	90	90	0.63872	0.912458
DSLNT	s__Lactobacillus_mucosae	DSLNT	-0.000865123	0.00212647	90	87	0.685117	0.91349
DSLNT	s__Bifidobacterium_bifidum	DSLNT	-0.00306848	0.012268	90	90	0.803078	0.970474
DSLNT	s__Lactobacillus_ruminis	DSLNT	7.80262e-05	0.00198035	90	88	0.968735	0.970474
DSLNT	s__Collinsella_aerofaciens	DSLNT	5.78797e-05	0.0015593	90	90	0.970474	0.970474
DSLNT	s__Bacteroides_fragilis	DSLNT	-0.000414365	0.00225628	90	88	0.854712	0.970474
DSLNT	s__Akkermansia_muciniphila	DSLNT	0.00018033	0.00348724	90	80	0.958876	0.970474
F2LNH	s__Akkermansia_muciniphila	F2LNH	0.0138723	0.00320102	90	80	3.8914e-05	0.00077828
F2LNH	s__Bacteroides_fragilis	F2LNH	0.00722711	0.00214057	90	88	0.00110196	0.0110196
F2LNH	s__Bifidobacterium_breve	F2LNH	-0.0113843	0.00735531	90	90	0.125322	0.636889
F2LNH	s__Bifidobacterium_pseudocatenulatum	F2LNH	-0.0119848	0.0084411	90	90	0.159222	0.636889
F2LNH	s__Bifidobacterium_catenulatum	F2LNH	-0.00191897	0.00133753	90	90	0.155081	0.636889
F2LNH	s__Bifidobacterium_kashiwanohense	F2LNH	-0.00597128	0.00509132	90	90	0.244299	0.66239
F2LNH	s__Bifidobacterium_angulatum	F2LNH	-0.000486258	0.000433391	90	89	0.264956	0.66239
F2LNH	s__Escherichia_coli	F2LNH	-0.0010549	0.000858486	90	90	0.222424	0.66239
F2LNH	s__Bifidobacterium_longum	F2LNH	0.0103808	0.0154742	90	90	0.5041	0.832377
F2LNH	s__Bifidobacterium_bifidum	F2LNH	0.00606758	0.012322	90	90	0.623692	0.832377
F2LNH	s__Lactobacillus_ruminis	F2LNH	0.000635335	0.00197525	90	88	0.749139	0.832377
F2LNH	s__Lactobacillus_mucosae	F2LNH	0.000856585	0.00212651	90	87	0.688064	0.832377
F2LNH	s__Collinsella_aerofaciens	F2LNH	-0.000857213	0.00156955	90	90	0.586353	0.832377
F2LNH	s__Ruminococcus_gnavus	F2LNH	-0.000826934	0.00219032	90	89	0.707446	0.832377
F2LNH	s__Bifidobacterium_reuteri	F2LNH	0.000109138	0.000263823	90	90	0.680117	0.832377
F2LNH	s__Lactobacillus_fermentum	F2LNH	-0.000622292	0.00142837	90	62	0.664146	0.832377
F2LNH	s__Streptococcus_salivarius	F2LNH	-0.0019416	0.00245902	90	90	0.432196	0.832377
F2LNH	s__Megasphaera_elsdenii	F2LNH	0.000326161	0.000904179	90	85	0.719169	0.832377
F2LNH	s__Prevotella_copri	F2LNH	-0.00149684	0.0078242	90	89	0.848727	0.848727
F2LNH	s__Bifidobacterium_saguini	F2LNH	-0.000121074	0.000530464	90	90	0.819988	0.848727
F3LNH	s__Bifidobacterium_longum	F3LNH	-0.0195564	0.0155505	90	90	0.211863	0.963105
F3LNH	s__Bifidobacterium_breve	F3LNH	0.0127149	0.00726786	90	90	0.0839581	0.963105
F3LNH	s__Bifidobacterium_bifidum	F3LNH	0.000572986	0.0123496	90	90	0.963105	0.963105
F3LNH	s__Bifidobacterium_kashiwanohense	F3LNH	-0.000326997	0.00512809	90	90	0.949301	0.963105
F3LNH	s__Bifidobacterium_pseudocatenulatum	F3LNH	-0.00120988	0.00855049	90	90	0.887806	0.963105
F3LNH	s__Prevotella_copri	F3LNH	0.0020597	0.00784176	90	89	0.793443	0.963105
F3LNH	s__Bifidobacterium_catenulatum	F3LNH	-0.000712364	0.00137246	90	90	0.605043	0.963105
F3LNH	s__Lactobacillus_ruminis	F3LNH	-0.000365313	0.00216973	90	88	0.866995	0.963105
F3LNH	s__Lactobacillus_mucosae	F3LNH	-0.000807607	0.00212673	90	87	0.705052	0.963105
F3LNH	s__Collinsella_aerofaciens	F3LNH	-0.000198024	0.00157535	90	90	0.900261	0.963105
F3LNH	s__Ruminococcus_gnavus	F3LNH	0.00176982	0.00230961	90	89	0.446552	0.963105
F3LNH	s__Bacteroides_fragilis	F3LNH	0.000389891	0.00225721	90	88	0.863284	0.963105
F3LNH	s__Bifidobacterium_reuteri	F3LNH	-0.00028324	0.00026382	90	90	0.285967	0.963105
F3LNH	s__Akkermansia_muciniphila	F3LNH	-0.00271724	0.00348254	90	80	0.437716	0.963105
F3LNH	s__Bifidobacterium_saguini	F3LNH	0.000230631	0.000530051	90	90	0.664547	0.963105
F3LNH	s__Lactobacillus_fermentum	F3LNH	-0.000968072	0.00142618	90	62	0.499055	0.963105
F3LNH	s__Streptococcus_salivarius	F3LNH	0.000256976	0.00247077	90	90	0.917441	0.963105
F3LNH	s__Megasphaera_elsdenii	F3LNH	0.00127323	0.00089461	90	85	0.158206	0.963105
F3LNH	s__Bifidobacterium_angulatum	F3LNH	-0.000174518	0.000435592	90	89	0.689672	0.963105
F3LNH	s__Escherichia_coli	F3LNH	-0.000490198	0.000864241	90	90	0.572022	0.963105
FL2	s__Lactobacillus_mucosae	FL2	0.00519475	0.00205517	90	87	0.0132684	0.265368
FL2	s__Bifidobacterium_breve	FL2	-0.00635452	0.00735709	90	90	0.390101	0.855015
FL2	s__Bifidobacterium_kashiwanohense	FL2	0.0020921	0.00512335	90	90	0.684012	0.855015
FL2	s__Prevotella_copri	FL2	-0.00507935	0.00775886	90	89	0.514401	0.855015
FL2	s__Bifidobacterium_catenulatum	FL2	0.000616727	0.00134136	90	90	0.646842	0.855015
FL2	s__Lactobacillus_ruminis	FL2	0.00210845	0.00211041	90	88	0.322709	0.855015
FL2	s__Collinsella_aerofaciens	FL2	0.000780131	0.00156104	90	90	0.618499	0.855015
FL2	s__Ruminococcus_gnavus	FL2	0.00298218	0.00227207	90	89	0.194648	0.855015
FL2	s__Bacteroides_fragilis	FL2	-0.0013077	0.00225379	90	88	0.563256	0.855015
FL2	s__Bifidobacterium_reuteri	FL2	-0.000190732	0.000261378	90	90	0.467502	0.855015
FL2	s__Bifidobacterium_saguini	FL2	-0.000289497	0.000529723	90	90	0.5861	0.855015
FL2	s__Lactobacillus_fermentum	FL2	-0.00100565	0.00142589	90	62	0.4825	0.855015
FL2	s__Streptococcus_salivarius	FL2	-0.00243095	0.00244755	90	90	0.323326	0.855015
FL2	s__Megasphaera_elsdenii	FL2	0.000433493	0.000903667	90	85	0.632628	0.855015
FL2	s__Bifidobacterium_angulatum	FL2	-0.000496968	0.000431316	90	89	0.252359	0.855015
FL2	s__Escherichia_coli	FL2	-0.0012777	0.000855039	90	90	0.138668	0.855015
FL2	s__Bifidobacterium_longum	FL2	-0.00313759	0.0153918	90	90	0.838946	0.95148
FL2	s__Bifidobacterium_bifidum	FL2	-0.00190117	0.0122869	90	90	0.877388	0.95148
FL2	s__Akkermansia_muciniphila	FL2	-0.000422337	0.00348792	90	80	0.903906	0.95148
FL2	s__Bifidobacterium_pseudocatenulatum	FL2	0.000429677	0.0084928	90	90	0.959765	0.959765
FL3	s__Escherichia_coli	FL3	0.00293405	0.000807353	90	90	0.000468678	0.00937357
FL3	s__Streptococcus_salivarius	FL3	0.00643298	0.00234297	90	90	0.00739121	0.0739121
FL3	s__Lactobacillus_ruminis	FL3	0.00326622	0.00190627	90	88	0.0930825	0.383188
FL3	s__Lactobacillus_mucosae	FL3	-0.0033955	0.00209747	90	87	0.109057	0.383188
FL3	s__Collinsella_aerofaciens	FL3	-0.0023382	0.00153098	90	90	0.130319	0.383188
FL3	s__Bifidobacterium_reuteri	FL3	0.000437622	0.000255397	90	90	0.090206	0.383188
FL3	s__Bifidobacterium_saguini	FL3	0.000792079	0.00052386	90	90	0.134116	0.383188
FL3	s__Bifidobacterium_kashiwanohense	FL3	-0.00682898	0.00507627	90	90	0.181993	0.454984
FL3	s__Bifidobacterium_longum	FL3	0.0190421	0.0149717	90	90	0.206918	0.459818
FL3	s__Bifidobacterium_pseudocatenulatum	FL3	-0.00923964	0.00837602	90	90	0.273014	0.496389
FL3	s__Lactobacillus_fermentum	FL3	0.00163335	0.00141927	90	62	0.252917	0.496389
FL3	s__Bifidobacterium_breve	FL3	-0.00663103	0.00732179	90	90	0.367645	0.56224
FL3	s__Bifidobacterium_catenulatum	FL3	-0.00118257	0.00130605	90	90	0.367889	0.56224
FL3	s__Bifidobacterium_angulatum	FL3	-0.000369514	0.000430973	90	89	0.393568	0.56224
FL3	s__Bacteroides_fragilis	FL3	0.00174738	0.00224887	90	88	0.439257	0.585676
FL3	s__Megasphaera_elsdenii	FL3	-0.000591103	0.000902651	90	85	0.514271	0.642838
FL3	s__Bifidobacterium_bifidum	FL3	-0.00543739	0.0122138	90	90	0.657299	0.773292
FL3	s__Akkermansia_muciniphila	FL3	0.00129332	0.00348334	90	80	0.711349	0.790388
FL3	s__Prevotella_copri	FL3	0.00182411	0.00770518	90	89	0.81342	0.856232
FL3	s__Ruminococcus_gnavus	FL3	0.000255479	0.00213926	90	89	0.905408	0.905408
LNDFHI	s__Bifidobacterium_breve	LNDFHI	-0.0107232	0.00730595	90	90	0.145758	0.739355
LNDFHI	s__Bifidobacterium_bifidum	LNDFHI	0.0150014	0.0121917	90	90	0.221806	0.739355
LNDFHI	s__Bacteroides_fragilis	LNDFHI	0.00281143	0.00224073	90	88	0.212928	0.739355
LNDFHI	s__Bifidobacterium_saguini	LNDFHI	-0.000780479	0.000524058	90	90	0.139984	0.739355
LNDFHI	s__Megasphaera_elsdenii	LNDFHI	0.00136784	0.000893022	90	85	0.129183	0.739355
LNDFHI	s__Escherichia_coli	LNDFHI	-0.00108897	0.000858002	90	90	0.207717	0.739355
LNDFHI	s__Bifidobacterium_kashiwanohense	LNDFHI	0.00258144	0.00512082	90	90	0.615446	0.769308
LNDFHI	s__Bifidobacterium_pseudocatenulatum	LNDFHI	-0.00636011	0.00846358	90	90	0.454376	0.769308
LNDFHI	s__Prevotella_copri	LNDFHI	0.00822258	0.00772355	90	89	0.289966	0.769308
LNDFHI	s__Bifidobacterium_catenulatum	LNDFHI	-0.000856644	0.00132235	90	90	0.518939	0.769308
LNDFHI	s__Lactobacillus_ruminis	LNDFHI	0.00180341	0.00193355	90	88	0.355695	0.769308
LNDFHI	s__Bifidobacterium_reuteri	LNDFHI	-0.000209129	0.000260789	90	90	0.424775	0.769308
LNDFHI	s__Akkermansia_muciniphila	LNDFHI	0.00198909	0.00348291	90	80	0.569424	0.769308
LNDFHI	s__Lactobacillus_fermentum	LNDFHI	0.0010067	0.00142588	90	62	0.482039	0.769308
LNDFHI	s__Streptococcus_salivarius	LNDFHI	-0.00141552	0.00245858	90	90	0.566292	0.769308
LNDFHI	s__Bifidobacterium_angulatum	LNDFHI	-0.000237189	0.000433945	90	89	0.586046	0.769308
LNDFHI	s__Bifidobacterium_longum	LNDFHI	-0.00305235	0.0153011	90	90	0.842358	0.904607
LNDFHI	s__Lactobacillus_mucosae	LNDFHI	0.000623276	0.00212744	90	87	0.770234	0.904607
LNDFHI	s__Collinsella_aerofaciens	LNDFHI	0.000187779	0.00156235	90	90	0.904607	0.904607
LNDFHI	s__Ruminococcus_gnavus	LNDFHI	-0.000363119	0.00216335	90	89	0.867404	0.904607
LNDFHII	s__Streptococcus_salivarius	LNDFHII	0.0116059	0.00211897	90	90	4.2616e-07	8.52321e-06
LNDFHII	s__Escherichia_coli	LNDFHII	0.00289002	0.000809155	90	90	0.000577855	0.00577855
LNDFHII	s__Lactobacillus_ruminis	LNDFHII	0.00582928	0.00177323	90	88	0.00190249	0.0126833
LNDFHII	s__Bifidobacterium_saguini	LNDFHII	0.000895928	0.000521955	90	90	0.0895917	0.447959
LNDFHII	s__Collinsella_aerofaciens	LNDFHII	-0.00233403	0.00153795	90	90	0.132699	0.508542
LNDFHII	s__Bifidobacterium_reuteri	LNDFHII	0.000372016	0.000257787	90	90	0.152563	0.508542
LNDFHII	s__Bifidobacterium_longum	LNDFHII	0.0122772	0.0151651	90	90	0.420445	0.72193
LNDFHII	s__Bifidobacterium_bifidum	LNDFHII	-0.00987778	0.0122135	90	90	0.42084	0.72193
LNDFHII	s__Bifidobacterium_kashiwanohense	LNDFHII	-0.00409613	0.00510958	90	90	0.424911	0.72193
LNDFHII	s__Bifidobacterium_pseudocatenulatum	LNDFHII	-0.00701311	0.00843333	90	90	0.407892	0.72193
LNDFHII	s__Lactobacillus_mucosae	LNDFHII	-0.00185458	0.00211927	90	87	0.3839	0.72193
LNDFHII	s__Bacteroides_fragilis	LNDFHII	0.00177073	0.00224881	90	88	0.433158	0.72193
LNDFHII	s__Prevotella_copri	LNDFHII	-0.00381356	0.00773775	90	89	0.623349	0.779186
LNDFHII	s__Lactobacillus_fermentum	LNDFHII	0.000919737	0.00142655	90	62	0.520779	0.779186
LNDFHII	s__Megasphaera_elsdenii	LNDFHII	-0.000466673	0.000903479	90	85	0.606781	0.779186
LNDFHII	s__Bifidobacterium_angulatum	LNDFHII	-0.000255861	0.000432963	90	89	0.556067	0.779186
LNDFHII	s__Bifidobacterium_breve	LNDFHII	-0.0028406	0.00737451	90	90	0.701027	0.824737
LNDFHII	s__Bifidobacterium_catenulatum	LNDFHII	-0.000374902	0.0013218	90	90	0.777409	0.833466
LNDFHII	s__Ruminococcus_gnavus	LNDFHII	-0.000574799	0.00216589	90	89	0.791793	0.833466
LNDFHII	s__Akkermansia_muciniphila	LNDFHII	0.000335737	0.00348617	90	80	0.923497	0.923497
LNFPI	s__Bifidobacterium_longum	LNFPI	-0.0192331	0.0153622	90	90	0.213913	0.827371
LNFPI	s__Bifidobacterium_bifidum	LNFPI	-0.00679212	0.0122944	90	90	0.582062	0.827371
LNFPI	s__Bifidobacterium_kashiwanohense	LNFPI	0.00700972	0.00509075	90	90	0.172109	0.827371
LNFPI	s__Bifidobacterium_pseudocatenulatum	LNFPI	0.00852371	0.00847938	90	90	0.317552	0.827371
LNFPI	s__Prevotella_copri	LNFPI	-0.00337164	0.00779604	90	89	0.666456	0.827371
LNFPI	s__Bifidobacterium_catenulatum	LNFPI	0.00239978	0.00132614	90	90	0.073881	0.827371
LNFPI	s__Lactobacillus_ruminis	LNFPI	0.00166912	0.00215074	90	88	0.441477	0.827371
LNFPI	s__Lactobacillus_mucosae	LNFPI	0.000975622	0.00212593	90	87	0.647426	0.827371
LNFPI	s__Ruminococcus_gnavus	LNFPI	0.00370132	0.00230609	90	89	0.113907	0.827371
LNFPI	s__Bacteroides_fragilis	LNFPI	-0.00208606	0.00225135	90	88	0.356734	0.827371
LNFPI	s__Bifidobacterium_reuteri	LNFPI	-0.000291752	0.000261709	90	90	0.267977	0.827371
LNFPI	s__Akkermansia_muciniphila	LNFPI	-0.00178279	0.00348763	90	80	0.610597	0.827371
LNFPI	s__Lactobacillus_fermentum	LNFPI	-0.00104306	0.00142558	90	62	0.466311	0.827371
LNFPI	s__Streptococcus_salivarius	LNFPI	-0.0015785	0.00245937	90	90	0.52278	0.827371
LNFPI	s__Megasphaera_elsdenii	LNFPI	0.000345509	0.000904098	90	85	0.703265	0.827371
LNFPI	s__Bifidobacterium_angulatum	LNFPI	-0.000574724	0.000430635	90	89	0.185479	0.827371
LNFPI	s__Escherichia_coli	LNFPI	-0.000700681	0.000862592	90	90	0.418813	0.827371
LNFPI	s__Bifidobacterium_breve	LNFPI	0.000590188	0.00740029	90	90	0.93662	0.983047
LNFPI	s__Collinsella_aerofaciens	LNFPI	-3.34311e-05	0.00156882	90	90	0.983047	0.983047
LNFPI	s__Bifidobacterium_saguini	LNFPI	-1.52398e-05	0.000530619	90	90	0.977152	0.983047
LNFPII	s__Streptococcus_salivarius	LNFPII	0.00829221	0.00229419	90	90	0.000505589	0.0101118
LNFPII	s__Lactobacillus_ruminis	LNFPII	0.00506642	0.00182425	90	88	0.00781318	0.0781318
LNFPII	s__Escherichia_coli	LNFPII	0.00191089	0.000841516	90	90	0.0256017	0.170678
LNFPII	s__Collinsella_aerofaciens	LNFPII	-0.00251262	0.00153651	90	90	0.105564	0.422257
LNFPII	s__Bifidobacterium_saguini	LNFPII	0.000900007	0.000521876	90	90	0.0881174	0.422257
LNFPII	s__Bacteroides_fragilis	LNFPII	0.00328781	0.00222933	90	88	0.143836	0.444075
LNFPII	s__Bifidobacterium_reuteri	LNFPII	0.000370046	0.00025824	90	90	0.155426	0.444075
LNFPII	s__Bifidobacterium_pseudocatenulatum	LNFPII	-0.00932113	0.00841598	90	90	0.271074	0.677686
LNFPII	s__Bifidobacterium_longum	LNFPII	0.0124481	0.015207	90	90	0.4153	0.692166
LNFPII	s__Bifidobacterium_kashiwanohense	LNFPII	-0.00433401	0.00510735	90	90	0.398416	0.692166
LNFPII	s__Lactobacillus_mucosae	LNFPII	-0.00177186	0.00212008	90	87	0.405558	0.692166
LNFPII	s__Bifidobacterium_angulatum	LNFPII	-0.000358208	0.00043234	90	89	0.409611	0.692166
LNFPII	s__Bifidobacterium_bifidum	LNFPII	-0.00701714	0.0122462	90	90	0.568103	0.757471
LNFPII	s__Akkermansia_muciniphila	LNFPII	0.0021772	0.00347843	90	80	0.532992	0.757471
LNFPII	s__Lactobacillus_fermentum	LNFPII	0.000947091	0.00142634	90	62	0.508427	0.757471
LNFPII	s__Bifidobacterium_breve	LNFPII	-0.00334014	0.00737753	90	90	0.651847	0.771328
LNFPII	s__Bifidobacterium_catenulatum	LNFPII	-0.000593417	0.00132583	90	90	0.655628	0.771328
LNFPII	s__Ruminococcus_gnavus	LNFPII	-0.000711796	0.00217667	90	89	0.745025	0.827806
LNFPII	s__Megasphaera_elsdenii	LNFPII	-0.000205965	0.000904581	90	85	0.820414	0.863594
LNFPII	s__Prevotella_copri	LNFPII	-0.00051188	0.0077538	90	89	0.947515	0.947515
LNFPIII	s__Bifidobacterium_breve	LNFPIII	0.0165397	0.00720044	90	90	0.0240395	0.480791
LNFPIII	s__Bifidobacterium_longum	LNFPIII	0.00298094	0.0155357	90	90	0.848281	0.909204
LNFPIII	s__Bifidobacterium_bifidum	LNFPIII	-0.00956515	0.0122481	90	90	0.436982	0.909204
LNFPIII	s__Bifidobacterium_kashiwanohense	LNFPIII	-0.00353732	0.00511432	90	90	0.490979	0.909204
LNFPIII	s__Bifidobacterium_pseudocatenulatum	LNFPIII	-0.0079101	0.00848038	90	90	0.353514	0.909204
LNFPIII	s__Prevotella_copri	LNFPIII	-0.002786	0.00780233	90	89	0.721897	0.909204
LNFPIII	s__Bifidobacterium_catenulatum	LNFPIII	-0.00078003	0.00135684	90	90	0.566848	0.909204
LNFPIII	s__Lactobacillus_ruminis	LNFPIII	-0.000818081	0.00219525	90	88	0.710995	0.909204
LNFPIII	s__Lactobacillus_mucosae	LNFPIII	-0.00125336	0.00212428	90	87	0.556691	0.909204
LNFPIII	s__Collinsella_aerofaciens	LNFPIII	-0.000405769	0.00156802	90	90	0.796414	0.909204
LNFPIII	s__Ruminococcus_gnavus	LNFPIII	0.000589756	0.00230565	90	89	0.798954	0.909204
LNFPIII	s__Bacteroides_fragilis	LNFPIII	-0.000388346	0.00225633	90	88	0.863743	0.909204
LNFPIII	s__Akkermansia_muciniphila	LNFPIII	-0.00490551	0.00346823	90	80	0.16085	0.909204
LNFPIII	s__Bifidobacterium_saguini	LNFPIII	0.000631803	0.00052633	90	90	0.233208	0.909204
LNFPIII	s__Lactobacillus_fermentum	LNFPIII	-0.00054039	0.00142875	90	62	0.706174	0.909204
LNFPIII	s__Streptococcus_salivarius	LNFPIII	0.00146254	0.00245628	90	90	0.553086	0.909204
LNFPIII	s__Megasphaera_elsdenii	LNFPIII	0.00096086	0.000899032	90	85	0.288095	0.909204
LNFPIII	s__Bifidobacterium_angulatum	LNFPIII	-0.000491855	0.000431638	90	89	0.257609	0.909204
LNFPIII	s__Escherichia_coli	LNFPIII	0.000193569	0.000865574	90	90	0.823562	0.909204
LNFPIII	s__Bifidobacterium_reuteri	LNFPIII	1.41264e-05	0.00026347	90	90	0.957362	0.957362
LNFPV	s__Streptococcus_salivarius	LNFPV	0.00521489	0.00239894	90	90	0.0324297	0.648594
LNFPV	s__Bifidobacterium_breve	LNFPV	0.0079894	0.00733398	90	90	0.278966	0.729735
LNFPV	s__Lactobacillus_mucosae	LNFPV	-0.00248937	0.00211187	90	87	0.241674	0.729735
LNFPV	s__Collinsella_aerofaciens	LNFPV	-0.00165068	0.00155139	90	90	0.290238	0.729735
LNFPV	s__Bacteroides_fragilis	LNFPV	0.00350102	0.00222564	90	88	0.119298	0.729735
LNFPV	s__Bifidobacterium_reuteri	LNFPV	0.00027555	0.000259865	90	90	0.291894	0.729735
LNFPV	s__Bifidobacterium_saguini	LNFPV	0.000944129	0.000520989	90	90	0.0733681	0.729735
LNFPV	s__Escherichia_coli	LNFPV	0.0010882	0.000858013	90	90	0.208043	0.729735
LNFPV	s__Bifidobacterium_longum	LNFPV	0.00620498	0.0152704	90	90	0.68551	0.80506
LNFPV	s__Bifidobacterium_bifidum	LNFPV	-0.00769019	0.0122512	90	90	0.531824	0.80506
LNFPV	s__Bifidobacterium_kashiwanohense	LNFPV	-0.00418509	0.00510876	90	90	0.414886	0.80506
LNFPV	s__Bifidobacterium_pseudocatenulatum	LNFPV	-0.0055006	0.00846199	90	90	0.517362	0.80506
LNFPV	s__Prevotella_copri	LNFPV	-0.00208675	0.0077619	90	89	0.788679	0.80506
LNFPV	s__Bifidobacterium_catenulatum	LNFPV	-0.000328673	0.00132743	90	90	0.80506	0.80506
LNFPV	s__Lactobacillus_ruminis	LNFPV	0.000642153	0.00196909	90	88	0.745764	0.80506
LNFPV	s__Ruminococcus_gnavus	LNFPV	-0.00100408	0.00217413	90	89	0.646239	0.80506
LNFPV	s__Akkermansia_muciniphila	LNFPV	0.00120686	0.00348379	90	80	0.729852	0.80506
LNFPV	s__Lactobacillus_fermentum	LNFPV	0.000530584	0.00142879	90	62	0.711269	0.80506
LNFPV	s__Megasphaera_elsdenii	LNFPV	0.000263461	0.000904412	90	85	0.771502	0.80506
LNFPV	s__Bifidobacterium_angulatum	LNFPV	-0.000323328	0.000432949	90	89	0.457174	0.80506
LNH	s__Bifidobacterium_angulatum	LNH	0.00148194	0.00040458	90	89	0.000425317	0.00850633
LNH	s__Akkermansia_muciniphila	LNH	0.00884546	0.00334649	90	80	0.00978071	0.0978071
LNH	s__Bacteroides_fragilis	LNH	0.00402967	0.00221549	90	88	0.0723342	0.482228
LNH	s__Ruminococcus_gnavus	LNH	-0.00327976	0.00193197	90	89	0.0972287	0.486143
LNH	s__Bifidobacterium_bifidum	LNH	-0.00792461	0.0122209	90	90	0.518403	0.892261
LNH	s__Bifidobacterium_catenulatum	LNH	-0.000800979	0.00128594	90	90	0.535357	0.892261
LNH	s__Bifidobacterium_reuteri	LNH	0.000176987	0.000258125	90	90	0.494832	0.892261
LNH	s__Bifidobacterium_saguini	LNH	0.000608716	0.000526639	90	90	0.25087	0.892261
LNH	s__Lactobacillus_fermentum	LNH	-0.00136608	0.00142248	90	62	0.339508	0.892261
LNH	s__Streptococcus_salivarius	LNH	-0.00220931	0.00244993	90	90	0.369633	0.892261
LNH	s__Megasphaera_elsdenii	LNH	0.000737683	0.000901424	90	85	0.415366	0.892261
LNH	s__Escherichia_coli	LNH	-0.000799365	0.000861616	90	90	0.356075	0.892261
LNH	s__Bifidobacterium_longum	LNH	0.0025413	0.0149878	90	90	0.8658	0.895564
LNH	s__Bifidobacterium_breve	LNH	-0.000971445	0.00737907	90	90	0.895564	0.895564
LNH	s__Bifidobacterium_kashiwanohense	LNH	-0.00115363	0.00512673	90	90	0.822483	0.895564
LNH	s__Bifidobacterium_pseudocatenulatum	LNH	0.00208577	0.00844323	90	90	0.805463	0.895564
LNH	s__Prevotella_copri	LNH	0.00258759	0.00772175	90	89	0.738363	0.895564
LNH	s__Lactobacillus_ruminis	LNH	-0.000602547	0.0017531	90	88	0.732625	0.895564
LNH	s__Lactobacillus_mucosae	LNH	0.000920278	0.00212621	90	87	0.666201	0.895564
LNH	s__Collinsella_aerofaciens	LNH	-0.000220888	0.00155178	90	90	0.887139	0.895564
LNnH	s__Bifidobacterium_longum	LNnH	-0.0203641	0.0143851	90	90	0.161263	0.891214
LNnH	s__Bifidobacterium_breve	LNnH	-0.00473643	0.00736051	90	90	0.521728	0.891214
LNnH	s__Bifidobacterium_bifidum	LNnH	0.00986199	0.0121244	90	90	0.418468	0.891214
LNnH	s__Bifidobacterium_pseudocatenulatum	LNnH	0.00680258	0.00830987	90	90	0.415368	0.891214
LNnH	s__Prevotella_copri	LNnH	0.00487871	0.00761489	90	89	0.523566	0.891214
LNnH	s__Ruminococcus_gnavus	LNnH	0.00190475	0.00194582	90	89	0.33348	0.891214
LNnH	s__Bacteroides_fragilis	LNnH	-0.00125363	0.00225275	90	88	0.579289	0.891214
LNnH	s__Bifidobacterium_reuteri	LNnH	-0.00028446	0.000252547	90	90	0.263552	0.891214
LNnH	s__Akkermansia_muciniphila	LNnH	-0.00481734	0.00341302	90	80	0.162548	0.891214
LNnH	s__Bifidobacterium_saguini	LNnH	0.00047134	0.000528237	90	90	0.374671	0.891214
LNnH	s__Streptococcus_salivarius	LNnH	0.00143768	0.00245645	90	90	0.559865	0.891214
LNnH	s__Bifidobacterium_angulatum	LNnH	-0.000402835	0.000428762	90	89	0.35013	0.891214
LNnH	s__Escherichia_coli	LNnH	0.000734461	0.000862272	90	90	0.396652	0.891214
LNnH	s__Bifidobacterium_kashiwanohense	LNnH	0.00185598	0.00512439	90	90	0.718082	0.948252
LNnH	s__Bifidobacterium_catenulatum	LNnH	0.000451112	0.00125647	90	90	0.720679	0.948252
LNnH	s__Lactobacillus_mucosae	LNnH	0.000655802	0.00212732	90	87	0.758601	0.948252
LNnH	s__Lactobacillus_ruminis	LNnH	0.000252943	0.00172618	90	88	0.884132	0.999098
LNnH	s__Collinsella_aerofaciens	LNnH	-2.44277e-05	0.00153506	90	90	0.987342	0.999098
LNnH	s__Lactobacillus_fermentum	LNnH	-1.62099e-06	0.00142991	90	62	0.999098	0.999098
LNnH	s__Megasphaera_elsdenii	LNnH	1.06018e-05	0.000904847	90	85	0.990678	0.999098
LNnT	s__Akkermansia_muciniphila	LNnT	0.00942299	0.00332944	90	80	0.00579813	0.115963
LNnT	s__Ruminococcus_gnavus	LNnT	-0.00346609	0.00196301	90	89	0.0844605	0.249639
LNnT	s__Bacteroides_fragilis	LNnT	0.00439482	0.00220755	90	88	0.0496036	0.249639
LNnT	s__Bifidobacterium_reuteri	LNnT	0.000462489	0.0002543	90	90	0.0725128	0.249639
LNnT	s__Bifidobacterium_saguini	LNnT	0.00109852	0.000517538	90	90	0.0365974	0.249639
LNnT	s__Megasphaera_elsdenii	LNnT	0.00153829	0.000889865	90	85	0.0873736	0.249639
LNnT	s__Bifidobacterium_angulatum	LNnT	0.000804404	0.000425226	90	89	0.0618204	0.249639
LNnT	s__Bifidobacterium_longum	LNnT	0.0175364	0.014942	90	90	0.244015	0.406692
LNnT	s__Collinsella_aerofaciens	LNnT	-0.00188169	0.00154011	90	90	0.225093	0.406692
LNnT	s__Lactobacillus_fermentum	LNnT	-0.0019554	0.00141544	90	62	0.17063	0.406692
LNnT	s__Streptococcus_salivarius	LNnT	-0.00309785	0.00243897	90	90	0.207381	0.406692
LNnT	s__Escherichia_coli	LNnT	-0.00108962	0.000857993	90	90	0.207445	0.406692
LNnT	s__Bifidobacterium_catenulatum	LNnT	-0.00141075	0.00129366	90	90	0.27896	0.429169
LNnT	s__Bifidobacterium_kashiwanohense	LNnT	-0.00395118	0.00511115	90	90	0.441564	0.588752
LNnT	s__Bifidobacterium_pseudocatenulatum	LNnT	-0.00659429	0.00842169	90	90	0.435737	0.588752
LNnT	s__Bifidobacterium_bifidum	LNnT	-0.00883497	0.012221	90	90	0.471647	0.589558
LNnT	s__Bifidobacterium_breve	LNnT	-0.00330269	0.00737197	90	90	0.655252	0.770885
LNnT	s__Lactobacillus_mucosae	LNnT	0.000581173	0.00212757	90	87	0.785368	0.872631
LNnT	s__Lactobacillus_ruminis	LNnT	-0.000329927	0.00182069	90	88	0.856986	0.902091
LNnT	s__Prevotella_copri	LNnT	0.000715051	0.00773309	90	89	0.926541	0.926541
LNT	s__Megasphaera_elsdenii	LNT	0.0019265	0.000881234	90	85	0.0314596	0.314596
LNT	s__Bifidobacterium_angulatum	LNT	0.000925684	0.000423033	90	89	0.0313052	0.314596
LNT	s__Bifidobacterium_breve	LNT	0.0128733	0.0072555	90	90	0.0794757	0.393146
LNT	s__Lactobacillus_ruminis	LNT	-0.00355743	0.00189717	90	88	0.066927	0.393146
LNT	s__Ruminococcus_gnavus	LNT	-0.00351727	0.00208792	90	89	0.0982864	0.393146
LNT	s__Bifidobacterium_longum	LNT	-0.0138652	0.0151985	90	90	0.364186	0.779875
LNT	s__Bifidobacterium_kashiwanohense	LNT	0.004565	0.00510507	90	90	0.373649	0.779875
LNT	s__Bifidobacterium_pseudocatenulatum	LNT	0.00586657	0.00844883	90	90	0.489283	0.779875
LNT	s__Bifidobacterium_catenulatum	LNT	0.000941323	0.0013222	90	90	0.478515	0.779875
LNT	s__Lactobacillus_mucosae	LNT	-0.00158601	0.00212175	90	87	0.456753	0.779875
LNT	s__Bacteroides_fragilis	LNT	0.00146536	0.00225135	90	88	0.516823	0.779875
LNT	s__Bifidobacterium_reuteri	LNT	-0.00014292	0.000260679	90	90	0.584906	0.779875
LNT	s__Bifidobacterium_saguini	LNT	0.00033815	0.000529395	90	90	0.524646	0.779875
LNT	s__Lactobacillus_fermentum	LNT	-0.000848574	0.00142705	90	62	0.553613	0.779875
LNT	s__Escherichia_coli	LNT	-0.000973518	0.000859578	90	90	0.260478	0.779875
LNT	s__Bifidobacterium_bifidum	LNT	-0.00436318	0.0122607	90	90	0.722792	0.805318
LNT	s__Collinsella_aerofaciens	LNT	-0.000475843	0.00155811	90	90	0.760785	0.805318
LNT	s__Akkermansia_muciniphila	LNT	0.00126293	0.00348408	90	80	0.71786	0.805318
LNT	s__Streptococcus_salivarius	LNT	-0.00073776	0.002461	90	90	0.765052	0.805318
LNT	s__Prevotella_copri	LNT	0.000181822	0.00775513	90	89	0.981348	0.981348
LSTa	s__Bifidobacterium_pseudocatenulatum	LSTa	0.0218126	0.00815586	90	90	0.00892278	0.107946
LSTa	s__Megasphaera_elsdenii	LSTa	0.00227094	0.000871863	90	85	0.0107946	0.107946
LSTa	s__Bifidobacterium_angulatum	LSTa	0.000989673	0.000422064	90	89	0.0212856	0.141904
LSTa	s__Bifidobacterium_longum	LSTa	-0.0287461	0.0150011	90	90	0.0586418	0.234567
LSTa	s__Bifidobacterium_catenulatum	LSTa	0.00257552	0.00130462	90	90	0.0516401	0.234567
LSTa	s__Bifidobacterium_kashiwanohense	LSTa	0.00848896	0.00504773	90	90	0.0961654	0.274758
LSTa	s__Bifidobacterium_reuteri	LSTa	-0.000434856	0.000257324	90	90	0.0945939	0.274758
LSTa	s__Escherichia_coli	LSTa	-0.00128826	0.000854859	90	90	0.135397	0.338493
LSTa	s__Bifidobacterium_breve	LSTa	0.0102367	0.00730417	90	90	0.164596	0.345247
LSTa	s__Ruminococcus_gnavus	LSTa	-0.00298778	0.00216296	90	89	0.172623	0.345247
LSTa	s__Bifidobacterium_bifidum	LSTa	-0.0099669	0.0122289	90	90	0.417258	0.556344
LSTa	s__Collinsella_aerofaciens	LSTa	0.00135885	0.0015539	90	90	0.384239	0.556344
LSTa	s__Bifidobacterium_saguini	LSTa	0.000469044	0.00052826	90	90	0.377014	0.556344
LSTa	s__Lactobacillus_fermentum	LSTa	-0.00124719	0.00142372	90	62	0.383411	0.556344
LSTa	s__Streptococcus_salivarius	LSTa	-0.00200116	0.00245511	90	90	0.417216	0.556344
LSTa	s__Lactobacillus_ruminis	LSTa	-0.00110449	0.00206507	90	88	0.595193	0.743991
LSTa	s__Prevotella_copri	LSTa	0.00225214	0.00776111	90	89	0.772359	0.905564
LSTa	s__Lactobacillus_mucosae	LSTa	-0.000499339	0.00212781	90	87	0.815008	0.905564
LSTa	s__Bacteroides_fragilis	LSTa	-5.07456e-05	0.00225671	90	88	0.982111	0.982111
LSTa	s__Akkermansia_muciniphila	LSTa	0.000277877	0.00348748	90	80	0.936675	0.982111
LSTb	s__Bifidobacterium_longum	LSTb	-0.0148546	0.0148427	90	90	0.320015	0.689397
LSTb	s__Bifidobacterium_kashiwanohense	LSTb	0.00556509	0.00509011	90	90	0.277281	0.689397
LSTb	s__Bifidobacterium_catenulatum	LSTb	0.00154218	0.00126968	90	90	0.228479	0.689397
LSTb	s__Lactobacillus_mucosae	LSTb	-0.00201182	0.00211764	90	87	0.344699	0.689397
LSTb	s__Ruminococcus_gnavus	LSTb	-0.00199625	0.00201459	90	89	0.327386	0.689397
LSTb	s__Bacteroides_fragilis	LSTb	0.00245367	0.0022415	90	88	0.276655	0.689397
LSTb	s__Bifidobacterium_saguini	LSTb	0.000629921	0.000526355	90	90	0.234614	0.689397
LSTb	s__Streptococcus_salivarius	LSTb	0.00341523	0.00243274	90	90	0.163964	0.689397
LSTb	s__Megasphaera_elsdenii	LSTb	0.00115365	0.000896451	90	85	0.201501	0.689397
LSTb	s__Bifidobacterium_angulatum	LSTb	0.000741995	0.00042463	90	89	0.0841055	0.689397
LSTb	s__Bifidobacterium_breve	LSTb	0.00605718	0.00735497	90	90	0.412422	0.749859
LSTb	s__Collinsella_aerofaciens	LSTb	-0.00106553	0.00154532	90	90	0.492347	0.820578
LSTb	s__Bifidobacterium_bifidum	LSTb	-0.00570983	0.0122245	90	90	0.64162	0.834267
LSTb	s__Bifidobacterium_pseudocatenulatum	LSTb	0.00318128	0.00841465	90	90	0.70631	0.834267
LSTb	s__Prevotella_copri	LSTb	0.0035544	0.00768966	90	89	0.645094	0.834267
LSTb	s__Bifidobacterium_reuteri	LSTb	-8.23112e-05	0.000258372	90	90	0.75084	0.834267
LSTb	s__Akkermansia_muciniphila	LSTb	0.00117203	0.00348306	90	80	0.737321	0.834267
LSTb	s__Lactobacillus_fermentum	LSTb	-0.000735237	0.00142776	90	62	0.607874	0.834267
LSTb	s__Lactobacillus_ruminis	LSTb	-8.99744e-05	0.00179791	90	88	0.960301	0.960301
LSTb	s__Escherichia_coli	LSTb	7.32572e-05	0.000865784	90	90	0.932761	0.960301
LSTc	s__Bifidobacterium_longum	LSTc	0.00693608	0.0150242	90	90	0.645593	0.949454
LSTc	s__Bifidobacterium_breve	LSTc	0.000469174	0.00738007	90	90	0.949454	0.949454
LSTc	s__Bifidobacterium_bifidum	LSTc	0.00621893	0.0122407	90	90	0.612693	0.949454
LSTc	s__Bifidobacterium_kashiwanohense	LSTc	0.00106823	0.00512694	90	90	0.835432	0.949454
LSTc	s__Bifidobacterium_pseudocatenulatum	LSTc	-0.00235655	0.00844707	90	90	0.78092	0.949454
LSTc	s__Prevotella_copri	LSTc	-0.00342155	0.00772134	90	89	0.658776	0.949454
LSTc	s__Bifidobacterium_catenulatum	LSTc	0.000955103	0.00128801	90	90	0.460784	0.949454
LSTc	s__Lactobacillus_ruminis	LSTc	-0.00129526	0.00176605	90	88	0.467	0.949454
LSTc	s__Lactobacillus_mucosae	LSTc	-0.00103206	0.00212563	90	87	0.628507	0.949454
LSTc	s__Collinsella_aerofaciens	LSTc	0.000884005	0.00155039	90	90	0.570026	0.949454
LSTc	s__Ruminococcus_gnavus	LSTc	-0.000908253	0.00203686	90	89	0.658114	0.949454
LSTc	s__Bacteroides_fragilis	LSTc	0.000298378	0.00225649	90	88	0.895103	0.949454
LSTc	s__Bifidobacterium_reuteri	LSTc	3.3289e-05	0.000259746	90	90	0.898324	0.949454
LSTc	s__Akkermansia_muciniphila	LSTc	-0.000335577	0.00348588	90	80	0.923527	0.949454
LSTc	s__Bifidobacterium_saguini	LSTc	-0.000130949	0.000530438	90	90	0.805584	0.949454
LSTc	s__Lactobacillus_fermentum	LSTc	-0.000445646	0.00142912	90	62	0.755906	0.949454
LSTc	s__Streptococcus_salivarius	LSTc	-0.000797357	0.00245899	90	90	0.746512	0.949454
LSTc	s__Megasphaera_elsdenii	LSTc	0.000394317	0.000903871	90	85	0.663721	0.949454
LSTc	s__Bifidobacterium_angulatum	LSTc	0.000316747	0.000432162	90	89	0.465549	0.949454
LSTc	s__Escherichia_coli	LSTc	0.000327563	0.000865115	90	90	0.70587	0.949454
SL3	s__Bifidobacterium_kashiwanohense	SL3	-0.0108202	0.00499661	90	90	0.0330945	0.35399
SL3	s__Megasphaera_elsdenii	SL3	0.00188509	0.000882251	90	85	0.035399	0.35399
SL3	s__Bacteroides_fragilis	SL3	0.00420057	0.00220898	90	88	0.0605451	0.403634
SL3	s__Collinsella_aerofaciens	SL3	0.00240143	0.00152567	90	90	0.119131	0.595653
SL3	s__Bifidobacterium_catenulatum	SL3	-0.00158895	0.00129189	90	90	0.222345	0.650555
SL3	s__Bifidobacterium_saguini	SL3	0.000683032	0.000525602	90	90	0.197158	0.650555
SL3	s__Escherichia_coli	SL3	0.00104308	0.00085865	90	90	0.227694	0.650555
SL3	s__Bifidobacterium_reuteri	SL3	-0.000278978	0.000257025	90	90	0.280792	0.701979
SL3	s__Bifidobacterium_longum	SL3	-0.00879622	0.0150255	90	90	0.559855	0.822361
SL3	s__Bifidobacterium_bifidum	SL3	0.00568507	0.0122048	90	90	0.642531	0.822361
SL3	s__Bifidobacterium_pseudocatenulatum	SL3	-0.00400894	0.00841203	90	90	0.634862	0.822361
SL3	s__Prevotella_copri	SL3	0.00610007	0.00766487	90	89	0.428317	0.822361
SL3	s__Lactobacillus_ruminis	SL3	-0.000919671	0.00192149	90	88	0.63439	0.822361
SL3	s__Lactobacillus_mucosae	SL3	0.00136342	0.0021235	90	87	0.522503	0.822361
SL3	s__Lactobacillus_fermentum	SL3	-0.000836191	0.00142713	90	62	0.559426	0.822361
SL3	s__Streptococcus_salivarius	SL3	0.00109239	0.00245847	90	90	0.657889	0.822361
SL3	s__Bifidobacterium_breve	SL3	-0.0022322	0.00736692	90	90	0.762613	0.840928
SL3	s__Ruminococcus_gnavus	SL3	0.000541912	0.00211545	90	89	0.798882	0.840928
SL3	s__Akkermansia_muciniphila	SL3	0.0011653	0.00347873	90	80	0.738474	0.840928
SL3	s__Bifidobacterium_angulatum	SL3	3.7638e-05	0.000432663	90	89	0.930877	0.930877
SL6	s__Bacteroides_fragilis	SL6	0.007447	0.00211248	90	88	0.000674043	0.0134809
SL6	s__Bifidobacterium_saguini	SL6	0.00132278	0.000511542	90	90	0.011357	0.11357
SL6	s__Streptococcus_salivarius	SL6	0.00528363	0.00239893	90	90	0.0303299	0.2022
SL6	s__Collinsella_aerofaciens	SL6	-0.00281927	0.00153452	90	90	0.0695527	0.347764
SL6	s__Lactobacillus_ruminis	SL6	0.00304815	0.00174549	90	88	0.0873475	0.34939
SL6	s__Bifidobacterium_pseudocatenulatum	SL6	-0.0120095	0.00839596	90	90	0.15615	0.520499
SL6	s__Bifidobacterium_kashiwanohense	SL6	-0.00680228	0.00507668	90	90	0.183725	0.524929
SL6	s__Bifidobacterium_longum	SL6	0.013204	0.015091	90	90	0.384246	0.640409
SL6	s__Bifidobacterium_bifidum	SL6	-0.0108487	0.0122407	90	90	0.377893	0.640409
SL6	s__Bifidobacterium_reuteri	SL6	0.00024705	0.000260256	90	90	0.345135	0.640409
SL6	s__Akkermansia_muciniphila	SL6	0.00324111	0.00347433	90	80	0.353559	0.640409
SL6	s__Bifidobacterium_angulatum	SL6	-0.000408305	0.00043268	90	89	0.34793	0.640409
SL6	s__Megasphaera_elsdenii	SL6	0.000646858	0.000902216	90	85	0.475294	0.709215
SL6	s__Escherichia_coli	SL6	0.000589726	0.000863534	90	90	0.49645	0.709215
SL6	s__Prevotella_copri	SL6	-0.0047013	0.00775579	90	89	0.545974	0.727965
SL6	s__Ruminococcus_gnavus	SL6	-0.000936426	0.00203894	90	89	0.648498	0.810623
SL6	s__Bifidobacterium_catenulatum	SL6	-0.000386804	0.00130558	90	90	0.76787	0.889405
SL6	s__Lactobacillus_mucosae	SL6	-0.000417436	0.00212801	90	87	0.844935	0.889405
SL6	s__Lactobacillus_fermentum	SL6	-0.000309759	0.00142953	90	62	0.828955	0.889405
SL6	s__Bifidobacterium_breve	SL6	-0.00031315	0.00739904	90	90	0.966338	0.966338
