# Supplementary material for: Gut microbiome function and composition in infants from rural Kenya and association with human milk oligosaccharides
Source: Gut Microbes. 2023 Feb 16;15(1):2178793. doi: 10.1080/19490976.2023.2178793 (PMC9980514; doi:10.1080/19490976.2023.2178793)
Supplement: Supplemental Material [file KGMI_A_2178793_SM3829.zip › Table S3_GMC_difference_genus_species_GH.xlsx]

## Sheet: Species Kruskal Wallis-
variable	statistic	p	method	p.adj	p.adj.signif
Megasphaera elsdenii	8.81965	0.0122	Kruskal-Wallis	0.0203333	*
Bifidobacterium catenulatum	8.05167	0.0178	Kruskal-Wallis	0.0273846	*
Bifidobacterium bifidum	9.24423	0.00983	Kruskal-Wallis	0.0178727	*
Akkermansia muciniphila	13.7387	0.00104	Kruskal-Wallis	0.003	**
Prevotella copri	15.2248	0.000494	Kruskal-Wallis	0.002068	**
Bacteroides fragilis	12.7578	0.0017	Kruskal-Wallis	0.00425	**
Escherichia coli	15.1344	0.000517	Kruskal-Wallis	0.002068	**
Ruminococcus gnavus	13.7274	0.00105	Kruskal-Wallis	0.003	**
Bifidobacterium pseudocatenulatum	11.4523	0.00326	Kruskal-Wallis	0.00652	**
Bifidobacterium kashiwanohense	12.2334	0.00221	Kruskal-Wallis	0.00491111	**
Bifidobacterium reuteri	38.3351	4.74e-09	Kruskal-Wallis	9.48e-08	****
Bifidobacterium breve	22.7806	1.13e-05	Kruskal-Wallis	7.53333e-05	****
Bifidobacterium longum	36.4717	1.2e-08	Kruskal-Wallis	1.2e-07	****
Lactobacillus fermentum	2.47188	0.291	Kruskal-Wallis	0.306316	ns
Megasphaera sp	5.66028	0.059	Kruskal-Wallis	0.0786667	ns
Lactobacillus ruminis	4.4333	0.109	Kruskal-Wallis	0.128235	ns
Lactobacillus mucosae	0.753015	0.686	Kruskal-Wallis	0.686	ns
Streptococcus salivarius	6.54471	0.0379	Kruskal-Wallis	0.0541429	ns
Bifidobacterium angulatum	2.51011	0.285	Kruskal-Wallis	0.306316	ns
Bifidobacterium saguini	4.49125	0.106	Kruskal-Wallis	0.128235	ns

## Sheet: Species- Dunn test
variable	group1	group2	statistic	p	p.adj	p.adj.signif
Megasphaera elsdenii	1	2	2.79237162174511	0.0052323225481451	0.0145757556698328	*
Megasphaera elsdenii	1	3	-0.212937958704938	0.831375354510995	0.876314562862941	ns
Megasphaera elsdenii	2	3	-1.88405871132584	0.0595570343200462	0.080093942706269	ns
Akkermansia muciniphila	1	2	2.13261983103125	0.0329559251803793	0.0558817861754258	ns
Akkermansia muciniphila	1	3	3.45324512692106	0.000553885438052421	0.00240017023156049	**
Akkermansia muciniphila	2	3	2.28361187243103	0.0223943514153555	0.0449205343520687	*
Prevotella copri	1	2	3.73294936759924	0.000189250648669514	0.00105439647115872	**
Prevotella copri	1	3	2.07791736800401	0.0377169705639366	0.0581133872990466	ns
Prevotella copri	2	3	-0.170100735987026	0.864930914717289	0.887692254578271	ns
Bacteroides fragilis	1	2	3.3460822666393	0.0008196207449995	0.00270483852061819	**
Bacteroides fragilis	1	3	2.05135544088799	0.0402323450531861	0.0581133872990466	ns
Bacteroides fragilis	2	3	0.118522889891407	0.905653359411427	0.905653359411427	ns
Escherichia coli	1	2	-2.06541886444302	0.0388833851683435	0.0581133872990466	ns
Escherichia coli	1	3	2.64727987672861	0.00811421667925684	0.0186149676759421	*
Escherichia coli	2	3	3.79711931123964	0.000146387341839798	0.000951517721958686	***
Ruminococcus gnavus	1	2	2.69068091722031	0.00713063599841291	0.0185396535958736	*
Ruminococcus gnavus	1	3	3.16531362292073	0.00154915873010046	0.00464747619030139	**
Ruminococcus gnavus	2	3	1.50752350384189	0.131676523908531	0.160480763513523	ns
Bifidobacterium pseudocatenulatum	1	2	3.37126934518957	0.000748226649239011	0.00270483852061819	**
Bifidobacterium pseudocatenulatum	1	3	1.16008368230274	0.246014737111227	0.274130707066796	ns
Bifidobacterium pseudocatenulatum	2	3	-0.847664537068387	0.396624821512314	0.429676889971673	ns
Bifidobacterium reuteri	1	2	-5.11944365235489	0.000000306438308593209	0.0000119510940351352	****
Bifidobacterium reuteri	1	3	-4.69226295737739	0.00000270199519143034	0.0000210755624931567	****
Bifidobacterium reuteri	2	3	-1.57339072524695	0.115628373256141	0.145467953451274	ns
Bifidobacterium catenulatum	1	2	2.1370870661661	0.0325909107309798	0.0558817861754258	ns
Bifidobacterium catenulatum	1	3	-1.24769048900527	0.212144425673054	0.243342135330855	ns
Bifidobacterium catenulatum	2	3	-2.47305504238195	0.0133963508480253	0.0290254268373881	*
Bifidobacterium kashiwanohense	1	2	2.08868776110636	0.0367358392842334	0.0581133872990466	ns
Bifidobacterium kashiwanohense	1	3	-2.16685545287607	0.0302458775879788	0.0558817861754258	ns
Bifidobacterium kashiwanohense	2	3	-3.34183739406254	0.00083225800634406	0.00270483852061819	**
Bifidobacterium bifidum	1	2	2.27283422946976	0.0230361714625993	0.0449205343520687	*
Bifidobacterium bifidum	1	3	-1.36002502340608	0.17382200538255	0.205426006361195	ns
Bifidobacterium bifidum	2	3	-2.66243415406559	0.00775777460635248	0.0186149676759421	*
Bifidobacterium breve	1	2	-1.62817839698762	0.103487064079652	0.134533183303547	ns
Bifidobacterium breve	1	3	-4.75549528963445	0.00000197960476302282	0.0000193011464394725	****
Bifidobacterium breve	2	3	-3.68562633301821	0.0002281408775396	0.00111218677800555	**
Bifidobacterium longum	1	2	-4.75551810854028	0.00000197938115678935	0.0000193011464394725	****
Bifidobacterium longum	1	3	-4.82967847272933	0.00000136753692858457	0.0000193011464394725	****
Bifidobacterium longum	2	3	-1.92126698315982	0.0546980573462576	0.0761865798751445	ns

## Sheet: Genus -kruskal
variable	statistic	p	method	p.adj	p.adj.signif
Eggerthella	8.1759	0.0168	Kruskal-Wallis	0.021	*
Faecalibacterium	7.41274	0.0246	Kruskal-Wallis	0.0289412	*
Actinomyces	9.72643	0.00773	Kruskal-Wallis	0.0110429	*
Veillonella	8.43564	0.0147	Kruskal-Wallis	0.0196	*
Agathobaculum	11.4946	0.00319	Kruskal-Wallis	0.00515385	**
Akkermansia	13.7387	0.00104	Kruskal-Wallis	0.00208	**
Rothia	11.3982	0.00335	Kruskal-Wallis	0.00515385	**
Flavonifractor	13.9893	0.000917	Kruskal-Wallis	0.00203778	**
Escherichia	15.4277	0.000447	Kruskal-Wallis	0.0011175	**
Streptococcus	11.9146	0.00259	Kruskal-Wallis	0.00470909	**
Prevotella	22.1756	1.53e-05	Kruskal-Wallis	6.12e-05	****
Megasphaera	22.6629	1.2e-05	Kruskal-Wallis	6e-05	****
Klebsiella	26.6034	1.67e-06	Kruskal-Wallis	1.11333e-05	****
Blautia	20.527	3.49e-05	Kruskal-Wallis	9.97143e-05	****
Bacteroides	21.586	2.05e-05	Kruskal-Wallis	6.83333e-05	****
Flavobacterium	27.2787	1.19e-06	Kruskal-Wallis	1.11333e-05	****
Bifidobacterium	70.4392	5.06e-16	Kruskal-Wallis	1.012e-14	****
Anaerostipes	6.14431	0.0463	Kruskal-Wallis	0.0514444	ns
Enterococcus	1.80412	0.406	Kruskal-Wallis	0.406	ns
Lactobacillus	4.53251	0.104	Kruskal-Wallis	0.109474	ns

## Sheet: Genus - Dunn test
variable	group1	group2	statistic	p	p.adj	p.adj.signif
Akkermansia	2	3	2.28361187243103	0.0223943514153555	0.0380703974061043	*
Eggerthella	1	2	2.75661440383643	0.0058403178201354	0.0135389185830411	*
Faecalibacterium	1	2	2.67993252617051	0.00736370016338784	0.0146966394286581	*
Prevotella	1	3	2.40682117350351	0.0160920474017287	0.0282998074995919	*
Flavonifractor	1	3	2.6818059382927	0.00732259242673923	0.0146966394286581	*
Veillonella	1	3	2.68931701381571	0.00715983889584926	0.0146966394286581	*
Veillonella	2	3	2.83705350284823	0.00455319813884162	0.0116106552540461	*
Escherichia	1	3	2.6741271239439	0.00749240441460999	0.0146966394286581	*
Bacteroides	1	3	2.79529298966553	0.00518526982026608	0.0125927981349319	*
Streptococcus	1	2	-2.5998159250435	0.00932737781316506	0.0169891524454078	*
Bifidobacterium	2	3	-2.63200633516198	0.00848822800887738	0.0160333195723239	*
Agathobaculum	1	2	3.36207623644047	0.000773587625673806	0.00328774740911367	**
Akkermansia	1	3	3.45324512692106	0.000553885438052421	0.00256801430369759	**
Rothia	2	3	3.21444928656311	0.00130694999026878	0.00416590309398174	**
Klebsiella	1	2	-3.24855276401738	0.00115993693905342	0.00403228768471792	**
Klebsiella	1	3	3.02526085725965	0.00248418769833108	0.00703853181193805	**
Flavonifractor	1	2	3.24223377200396	0.00118596696609351	0.00403228768471792	**
Actinomyces	2	3	3.04800457569487	0.00230366419635456	0.00691099258906368	**
Blautia	1	3	3.33435745348831	0.000854967094725721	0.0033541016793086	**
Streptococcus	2	3	3.00826675249986	0.002627424036581	0.00705255925608585	**
Escherichia	2	3	3.83413225512985	0.000126008333899424	0.000658713645481552	***
Blautia	1	2	3.82805568584218	0.000129159538329716	0.000658713645481552	***
Bacteroides	1	2	4.30968604847072	0.0000163486471103929	0.00013896350043834	***
Flavobacterium	1	2	-4.02408719065516	0.000057196725420872	0.000364629124558059	***
Flavobacterium	1	3	-4.26023422916294	0.0000204212780788408	0.000148783597431554	***
Prevotella	1	2	4.53823193738884	0.00000567278477740394	0.0000578624047295202	****
Megasphaera	1	2	4.70232183093763	0.00000257219642807497	0.0000327955044579559	****
Klebsiella	2	3	4.86095760648887	0.00000116819271174945	0.0000198592760997406	****
Bifidobacterium	1	2	-6.63349706078447	0.0000000000327825507001858	0.000000000835955042854738	****
Bifidobacterium	1	3	-6.68779058262958	0.0000000000226565031630933	0.000000000835955042854738	****
Agathobaculum	1	3	1.32639506274781	0.184708873328166	0.224289346184201	ns
Agathobaculum	2	3	-0.649789214640202	0.5158283866286	0.571896689523013	ns
Akkermansia	1	2	2.13261983103125	0.0329559251803793	0.0525235057562295	ns
Rothia	1	2	-2.04615937766629	0.0407406925834479	0.0593650091930241	ns
Rothia	1	3	2.06193923678475	0.0392135213535259	0.0588202820302889	ns
Eggerthella	1	3	1.43908789368449	0.150125621630115	0.191410167578397	ns
Eggerthella	2	3	-0.040593189857004	0.967620213390318	0.967620213390318	ns
Faecalibacterium	1	3	0.232087387111116	0.816470141073498	0.849795452954049	ns
Faecalibacterium	2	3	-1.3474528162239	0.177834440016257	0.221208693678758	ns
Prevotella	2	3	-0.323466493905247	0.746341978743675	0.792988352415155	ns
Megasphaera	1	3	1.93794734504045	0.0526296469093568	0.0745586664549221	ns
Megasphaera	2	3	-0.870144791332992	0.384221282340446	0.445347395440063	ns
Flavonifractor	2	3	0.697209546160865	0.485671665648933	0.550427887735458	ns
Actinomyces	1	2	-1.6400634334372	0.100991978415012	0.135541865767516	ns
Actinomyces	1	3	2.13576916662679	0.0326982335021861	0.0525235057562295	ns
Veillonella	1	2	-0.360918486399655	0.718160383594089	0.779280416240394	ns
Escherichia	1	2	-2.08381919195834	0.037176616927321	0.0574547716149507	ns
Blautia	2	3	1.00638875657302	0.314228600010352	0.372689734895999	ns
Bacteroides	2	3	0.197326676322644	0.84357190504521	0.860443343146114	ns
Streptococcus	1	3	1.51757597416948	0.129121327427781	0.168850966636329	ns
Flavobacterium	2	3	-1.7950142420374	0.072651430840821	0.10014116142924	ns

## Sheet: Glycosyl hydrolases-kru
	CAZY	.y.	n	statistic	df	p	method	p.adj	p.adj.signif
6	GH23	Values	105	7.99885	2	0.0183	Kruskal-Wallis	0.0261429	*
2	GH2	Values	105	16.5975	2	0.000249	Kruskal-Wallis	0.000415	***
9	GH29	Values	105	19.384	2	6.18e-05	Kruskal-Wallis	0.000112364	***
10	GH43	Values	105	19.402	2	6.12e-05	Kruskal-Wallis	0.000112364	***
14	GH32	Values	105	15.1332	2	0.000517	Kruskal-Wallis	0.000795385	***
1	GH13	Values	105	40.8469	2	1.35e-09	Kruskal-Wallis	6.75e-09	****
3	GH77	Values	105	44.6124	2	2.05e-10	Kruskal-Wallis	1.36667e-09	****
4	GH3	Values	105	21.8564	2	1.79e-05	Kruskal-Wallis	3.97778e-05	****
7	GH42	Values	105	46.7927	2	6.9e-11	Kruskal-Wallis	1.36667e-09	****
8	GH38	Values	105	37.4318	2	7.44e-09	Kruskal-Wallis	2.976e-08	****
12	GH33	Values	105	32.86	2	7.32e-08	Kruskal-Wallis	2.44e-07	****
15	GH5	Values	105	25.2587	2	3.27e-06	Kruskal-Wallis	9.34286e-06	****
17	GH112	Values	105	45.2925	2	1.46e-10	Kruskal-Wallis	1.36667e-09	****
19	GH31	Values	105	23.4504	2	8.09e-06	Kruskal-Wallis	2.0225e-05	****
5	GH20	Values	105	4.29951	2	0.117	Kruskal-Wallis	0.137647	ns
11	GH36	Values	105	4.43663	2	0.109	Kruskal-Wallis	0.13625	ns
13	GH95	Values	105	2.08213	2	0.353	Kruskal-Wallis	0.371579	ns
16	GH51	Values	105	5.17298	2	0.0753	Kruskal-Wallis	0.1004	ns
18	GH25	Values	105	0.243722	2	0.885	Kruskal-Wallis	0.885	ns
20	GH1	Values	105	2.63014	2	0.268	Kruskal-Wallis	0.297778	ns

## Sheet: Glycosyl hydrolases - Dunn test
	CAZY	.y.	group1	group2	n1	n2	statistic	p	p.adj	p.adj.signif
1	GH13	Values	1	2	54	41	-4.97081	6.66741e-07	4.00044e-06	****
2	GH13	Values	1	3	54	10	-5.17021	2.33825e-07	1.63678e-06	****
3	GH13	Values	2	3	41	10	-2.12722	0.0334016	0.0452538	*
4	GH2	Values	1	2	54	41	3.41859	0.000629454	0.00132185	**
5	GH2	Values	1	3	54	10	3.02773	0.00246395	0.00449939	**
6	GH2	Values	2	3	41	10	0.947577	0.343345	0.379487	ns
7	GH77	Values	1	2	54	41	-4.81552	1.4682e-06	6.16644e-06	****
8	GH77	Values	1	3	54	10	-5.72023	1.0638e-08	4.46796e-07	****
9	GH77	Values	2	3	41	10	-2.75531	0.00586371	0.00985103	**
10	GH3	Values	1	2	54	41	4.44035	8.98127e-06	2.90164e-05	****
11	GH3	Values	1	3	54	10	2.56568	0.0102974	0.0162518	*
12	GH3	Values	2	3	41	10	-0.103545	0.91753	0.939909	ns
13	GH23	Values	1	2	54	41	-2.56065	0.0104476	0.0162518	*
14	GH23	Values	1	3	54	10	-1.82455	0.0680685	0.0866326	ns
15	GH23	Values	2	3	41	10	-0.277029	0.781758	0.820845	ns
16	GH42	Values	1	2	54	41	-5.3192	1.04226e-07	1.09437e-06	****
17	GH42	Values	1	3	54	10	-5.53477	3.11634e-08	6.48699e-07	****
18	GH42	Values	2	3	41	10	-2.27845	0.0226996	0.0322364	*
19	GH38	Values	1	2	54	41	-4.87208	1.10431e-06	5.79762e-06	****
20	GH38	Values	1	3	54	10	-4.83886	1.30584e-06	6.09392e-06	****
21	GH38	Values	2	3	41	10	-1.86177	0.062635	0.0822084	ns
22	GH29	Values	1	2	54	41	-3.75882	0.000170715	0.000398336	***
23	GH29	Values	1	3	54	10	-3.18988	0.00142333	0.00271727	**
24	GH29	Values	2	3	41	10	-0.906022	0.364924	0.392995	ns
25	GH43	Values	1	2	54	41	4.16241	3.14904e-05	9.44711e-05	****
26	GH43	Values	1	3	54	10	2.47242	0.0134202	0.0201303	*
27	GH43	Values	2	3	41	10	-0.0313361	0.975001	0.975001	ns
28	GH33	Values	1	2	54	41	-4.59464	4.33496e-06	1.65517e-05	****
29	GH33	Values	1	3	54	10	-4.50327	6.6915e-06	2.34203e-05	****
30	GH33	Values	2	3	41	10	-1.69715	0.0896691	0.108274	ns
31	GH32	Values	1	2	54	41	-3.20481	0.00135153	0.00270306	**
32	GH32	Values	1	3	54	10	-2.96168	0.0030597	0.00535448	**
33	GH32	Values	2	3	41	10	-1.00866	0.313138	0.355454	ns
34	GH5	Values	1	2	54	41	-3.89457	9.83735e-05	0.00024304	***
35	GH5	Values	1	3	54	10	-4.07902	4.52269e-05	0.000118721	***
36	GH5	Values	2	3	41	10	-1.69419	0.0902285	0.108274	ns
37	GH112	Values	1	2	54	41	-5.21223	1.86581e-07	1.56728e-06	****
38	GH112	Values	1	3	54	10	-5.46483	4.63356e-08	6.48699e-07	****
39	GH112	Values	2	3	41	10	-2.273	0.023026	0.0322364	*
40	GH31	Values	1	2	54	41	4.10041	4.1242e-05	0.000115478	***
41	GH31	Values	1	3	54	10	3.55267	0.000381345	0.000842974	***
42	GH31	Values	2	3	41	10	1.05952	0.289361	0.337588	ns
