# Supplementary material for: Gut microbiome function and composition in infants from rural Kenya and association with human milk oligosaccharides
Source: Gut Microbes. 2023 Feb 16;15(1):2178793. doi: 10.1080/19490976.2023.2178793 (PMC9980514; doi:10.1080/19490976.2023.2178793)
Supplement: Supplemental Material [file KGMI_A_2178793_SM3829.zip › Table S2.xlsx]

## Sheet: HMO cluster_Ara
			Genomes B. infantis	Genomes B. infantis	Genomes B. infantis	Genomes B. infantis	Genomes B. infantis	Genomes B. infantis	Genomes B. infantis	Genomes B. infantis	Genomes B. infantis	Genomes B. infantis	Genomes B. infantis	Genomes B. infantis	Genomes B. infantis	Genomes B. infantis	Genomes B. longum	Genomes B. longum	Genomes B. longum	Genomes B. longum	Genomes B. longum	Genomes B. longum	Genomes B. longum	Genomes B. longum	Genomes B. longum	Genomes B. longum	Genomes B. longum	Genomes B. longum	Genomes B. longum	Genomes B. longum	Genomes B. longum	Genomes B. longum	Genomes B. longum	Genomes B. longum	Genomes B. longum	Genomes B. longum	Genomes B. longum	Genomes B. longum	Genomes B. longum	Genomes B. longum	Genomes B. longum	Genomes B. longum	Genomes B. longum	Genomes B. longum	Genomes B. longum	Genomes B. longum	Swedish	Swedish	Swedish
Uniprot_name	Name	Gene	Bifidobacterium_longum_subsp._infantis_ATCC_15697_._JCM_1222_._DSM_20088_DNA.	Bifidobacterium_longum_subsp._infantis_ATCC_15697.	Bifidobacterium_longum_subsp._infantis_EK3	Bifidobacterium_longum_subsp._infantis_genome_assembly_BIB1401242951.V1	Bifidobacterium_longum_subsp._infantis_genome_assembly_BIB1401272845a.V1	Bifidobacterium_longum_subsp._infantis_genome_assembly_BIB1401272845b.V1	Bifidobacterium_longum_subsp._infantis_genome_assembly_BIC1206122787.V1	Bifidobacterium_longum_subsp._infantis_genome_assembly_BIC1307292462.V1	Bifidobacterium_longum_subsp._infantis_genome_assembly_BIC1401111250.V1	Bifidobacterium_longum_subsp._infantis_genome_assembly_BIC1401212621a.V1	Bifidobacterium_longum_subsp._infantis_genome_assembly_BIC1401212621b.V1	Bifidobacterium_longum_subsp._infantis_strain_1888B	Bifidobacterium_longum_subsp._infantis_strain_BT1.	Bifidobacterium_longum_subsp._infantis_strain_TPY12.1	Bifidobacterium_longum_subsp._longum_1.5B	Bifidobacterium_longum_subsp._longum_1.6B	Bifidobacterium_longum_subsp._longum_17.1B	Bifidobacterium_longum_subsp._longum_2.2B	Bifidobacterium_longum_subsp._longum_35B	Bifidobacterium_longum_subsp._longum_44B	Bifidobacterium_longum_subsp._longum_7.1B	Bifidobacterium_longum_subsp._longum_72B	Bifidobacterium_longum_subsp._longum_ATCC_55813_genomic_scaffold	Bifidobacterium_longum_subsp._longum_BBMN68.	Bifidobacterium_longum_subsp._longum_CECT_7347_WGS_project_CALH00000000_data	Bifidobacterium_longum_subsp._longum_EK13	Bifidobacterium_longum_subsp._longum_EK5	Bifidobacterium_longum_subsp._longum_GT15.	Bifidobacterium_longum_subsp._longum_JCM_1217_DNA.	Bifidobacterium_longum_subsp._longum_JDM301.	Bifidobacterium_longum_subsp._longum_KACC_91563	Bifidobacterium_longum_subsp._longum_strain_296B	Bifidobacterium_longum_subsp._longum_strain_7	Bifidobacterium_longum_subsp._longum_strain_9	Bifidobacterium_longum_subsp._longum_strain_AH1206.	Bifidobacterium_longum_subsp._longum_strain_BLOI2	Bifidobacterium_longum_subsp._longum_strain_BORI_chromosome.	Bifidobacterium_longum_subsp._longum_strain_CCUG30698.	Bifidobacterium_longum_subsp._longum_strain_DS32_3	Bifidobacterium_longum_subsp._longum_strain_LMG_13197	Bifidobacterium_longum_subsp._longum_strain_MC.42	Bifidobacterium_longum_subsp._longum_strain_NCIMB8809.	Bifidobacterium_longum_subsp._longum_strain_VMKB44	Bifidobacterium_longum_subsp._longum_strain_W11	ERR525693	ERR525704	ERR525710
B7GN80	Blon_2175	ACJ53236.1 Binding-protein-dependent transport systems inner membrane component	0	1	0	1	1	1	1	1	1	1	1	0	0	0	0	0	0	0	0	0	0	0	0	0	0	0	0	0	0	1	0	0	0	0	0	0	0	0	0	0	0	0	0	1	1	1	1
B7GN81	Blon_2176	ACJ53237.1 Binding-protein-dependent transport systems inner membrane component	1	1	0	1	1	1	1	1	1	1	1	0	0	0	0	0	0	0	0	0	0	0	0	0	0	0	0	0	0	1	0	0	0	0	0	0	0	0	0	0	0	0	0	1	1	0	1
B7GN82	Blon_2177	ACJ53238.1 Extracellular solute-binding protein, family 1	1	1	0	1	1	1	1	1	1	1	1	0	0	0	0	0	0	0	0	0	0	0	0	0	0	0	0	0	0	1	0	0	0	0	0	0	0	0	0	0	0	0	0	1	1	0	1
B7GNN3	Blon_2331	ACJ53389.1 Sugar (Glycoside-Pentoside-Hexuronide) transporter	1	1	1	1	1	1	1	1	1	1	1	1	1	1	1	1	1	1	1	1	1	1	1	0	1	1	1	1	0	1	1	1	1	1	1	1	1	1	1	0	1	1	1	1	1	1	1
B7GNN4	Blon_2332	ACJ53390.1 Sugar (glycoside-pentoside-hexuronide) transporter	1	1	1	0	0	1	1	1	1	1	1	1	1	1	0	0	0	0	0	0	0	0	0	0	0	0	0	0	0	1	0	0	0	0	0	0	0	0	0	0	0	0	0	0	0	1	0
B7GNN6	Blon_2334	ACJ53392.1 Beta-galactosidase	1	1	1	1	1	1	1	1	1	1	1	1	1	1	1	1	1	1	1	1	1	1	1	0	0	1	1	1	0	1	1	1	1	1	1	1	1	1	1	0	1	1	1	1	1	1	1
B7GNN7	Blon_2335	ACJ53393.1 Conserved hypothetical protein	1	1	1	1	1	1	1	1	1	1	1	1	1	1	0	0	0	0	0	0	0	0	0	0	0	0	0	0	0	0	0	0	0	0	0	0	0	0	0	0	0	0	0	0	0	0	0
B7GNN8	Blon_2336	ACJ53394.1 Alpha-1,3/4-fucosidase, putative	1	1	1	1	1	1	1	1	1	1	1	1	1	1	0	0	0	0	0	0	0	0	0	0	0	0	0	0	0	0	0	0	0	0	0	0	0	0	0	0	0	0	0	0	0	0	0
B7GNN9	Blon_2337	ACJ53395.1 RbsD or FucU transport	1	1	1	1	1	1	1	1	1	1	1	1	1	1	0	0	0	0	0	0	0	0	0	0	0	0	0	0	0	0	0	0	0	0	0	0	0	0	0	0	0	0	0	0	0	0	0
B7GNP0	Blon_2338	ACJ53396.1 Dihydrodipicolinate synthetase	1	1	1	1	1	1	1	1	1	1	1	1	1	1	0	0	0	0	0	0	0	0	0	0	0	0	0	0	0	0	0	0	0	0	0	0	0	0	0	0	0	0	0	0	0	0	0
B7GNP1	Blon_2339	ACJ53397.1 Short-chain dehydrogenase/reductase SDR	1	1	1	1	1	1	1	1	1	1	1	1	1	1	0	0	0	0	0	0	0	0	0	0	0	0	0	0	0	1	0	0	0	0	0	0	0	0	0	0	0	0	0	0	1	0	0
B7GNP2	Blon_2340	ACJ53398.1 Mandelate racemase/muconate lactonizing enzyme, C-terminal domain protein	1	1	1	0	1	1	1	1	1	1	1	1	1	1	0	0	0	0	0	0	0	0	0	0	0	0	0	0	0	1	0	0	0	0	0	0	0	0	0	0	0	0	0	0	1	0	0
B7GNP3	Blon_2341	ACJ53399.1 Protein of unknown function DUF624	1	1	1	1	1	1	1	1	1	1	1	1	1	1	0	0	0	0	0	0	0	0	0	0	0	0	0	0	0	0	0	0	0	0	0	0	0	0	0	0	0	0	0	0	0	0	0
B7GNP4	Blon_2342	ACJ53403.1 Binding-protein-dependent transport systems inner membrane component	1	1	1	1	1	1	1	1	1	1	1	1	1	1	0	0	0	0	0	0	0	0	0	0	0	0	0	0	0	0	0	0	0	0	0	0	0	0	0	0	0	0	0	0	0	0	0
B7GNP5	Blon_2343	ACJ53404.1 Binding-protein-dependent transport systems inner membrane component	1	1	1	1	1	1	1	1	1	1	1	1	1	1	0	0	0	0	0	0	0	0	0	0	0	0	0	0	0	0	0	0	0	0	0	0	0	0	0	0	0	0	0	0	0	0	0
B7GNP6	Blon_2344	ACJ53402.1 Extracellular solute-binding protein, family 1	0	1	0	0	0	0	0	0	0	0	0	0	0	0	0	0	0	0	0	0	0	0	0	0	0	0	0	0	0	0	0	0	0	0	0	0	0	0	0	0	0	0	0	0	0	0	0
B7GNP4	Blon_2345	ACJ53403.1 Binding-protein-dependent transport systems inner membrane component	1	1	1	1	1	1	1	1	1	1	1	1	1	1	0	0	0	0	0	0	0	0	0	0	0	0	0	0	0	0	0	0	0	0	0	0	0	0	0	0	0	0	0	0	0	0	0
B7GNP5	Blon_2346	ACJ53404.1 Binding-protein-dependent transport systems inner membrane component	1	1	1	1	1	1	1	1	1	1	1	1	1	1	0	0	0	0	0	0	0	0	0	0	0	0	0	0	0	0	0	0	0	0	0	0	0	0	0	0	0	0	0	0	0	0	0
B7GNP9	Blon_2347	ACJ53405.1 Extracellular solute-binding protein, family 1	1	1	0	0	0	0	0	0	0	0	0	1	1	1	0	0	0	0	0	0	0	0	0	0	0	0	0	0	0	0	0	0	0	0	0	0	0	0	0	0	0	0	0	0	0	0	0
B7GNQ0	Blon_2348	ACJ53406.1 Exo-alpha-sialidase	1	1	1	1	1	1	1	1	1	1	1	1	1	1	0	0	0	0	0	0	0	0	0	0	0	0	0	0	0	0	0	0	0	0	0	0	0	0	0	0	0	0	0	0	0	0	0
B7GNQ1	Blon_2349	ACJ53407.1 Dihydrodipicolinate synthetase	1	1	1	1	1	1	1	1	1	1	1	1	1	1	0	0	0	0	0	0	0	0	0	0	0	0	0	0	0	0	0	0	0	0	0	0	0	0	0	0	0	0	0	0	0	0	0
B7GNQ2	Blon_2350	ACJ53408.1 Extracellular solute-binding protein, family 1	0	1	0	1	1	1	1	0	1	1	1	0	1	1	0	0	0	0	0	0	0	0	0	0	0	0	0	0	0	0	0	0	0	0	0	0	0	0	0	0	0	0	0	0	0	0	0
B7GNQ3	Blon_2351	ACJ53409.1 Extracellular solute-binding protein, family 1	0	1	1	1	1	1	1	1	1	1	1	1	1	1	0	0	0	0	0	0	0	0	0	0	0	0	0	0	0	0	0	0	0	0	0	0	0	0	0	0	0	0	0	0	0	0	0
B7GNQ4	Blon_2352	ACJ53410.1 Extracellular solute-binding protein, family 1	0	1	0	1	0	1	1	1	0	1	1	0	0	0	0	0	0	0	0	0	0	0	0	0	0	0	0	0	0	0	0	0	0	0	0	0	0	0	0	0	0	0	0	0	0	0	0
B7GNQ5	Blon_2353	ACJ53411.1 Uncharacterized protein	0	1	0	0	0	0	0	0	0	0	0	0	0	0	0	0	0	0	0	0	0	0	0	0	0	0	0	0	0	0	0	0	0	0	0	0	0	0	0	0	0	0	0	0	0	0	0
B7GNQ6	Blon_2354	ACJ53412.1 Extracellular solute-binding protein, family 1	1	1	1	1	1	1	1	1	0	1	1	1	1	1	0	0	0	0	0	0	0	0	0	0	0	0	0	0	0	0	0	0	0	0	0	0	0	0	0	0	0	0	0	0	0	0	0
B7GNQ7	Blon_2355	ACJ53413.1 Glycoside hydrolase, family 20	1	1	1	0	0	0	0	0	0	0	0	0	1	1	0	0	0	0	0	0	0	0	0	0	0	0	0	0	0	0	0	0	0	0	0	0	0	0	0	0	0	0	0	0	0	0	0
B7GNQ8	Blon_2356	ACJ53414.1 Haloacid dehalogenase domain protein hydrolase	0	1	1	0	0	0	0	0	0	0	0	1	1	0	0	0	0	0	0	0	0	0	0	0	0	0	0	0	0	0	0	0	0	0	0	0	0	0	0	0	0	0	0	0	0	0	0
B7GNQ9	Blon_2357	ACJ53415.1 Extracellular solute-binding protein, family 1	1	1	1	1	1	1	1	1	1	1	1	1	1	0	0	0	0	0	0	0	0	0	0	0	0	0	0	0	0	0	0	0	0	0	0	0	0	0	0	0	0	0	0	0	0	0	0
B7GNR0	Blon_2358	ACJ53416.1 Beta-lactamase domain protein	1	1	1	1	1	1	1	1	1	1	1	1	1	0	0	0	0	0	0	0	0	0	0	0	0	0	0	0	0	0	0	0	0	0	0	0	0	0	0	0	0	0	0	0	0	0	0
B7GNR1	Blon_2359	ACJ53417.1 Binding-protein-dependent transport systems inner membrane component	1	1	1	1	1	1	1	1	1	1	1	1	1	0	0	0	0	0	0	0	0	0	0	0	0	0	0	0	0	0	0	0	0	0	0	0	0	0	0	0	0	0	0	0	0	0	0
B7GNR2	Blon_2360	ACJ53418.1 Binding-protein-dependent transport systems inner membrane component	1	1	1	1	1	1	1	1	1	1	1	1	1	0	0	0	0	0	0	0	0	0	0	0	0	0	0	0	0	0	0	0	0	0	0	0	0	0	0	0	0	0	0	0	0	0	0
B7GNR3	Blon_2361	ACJ53419.1 ABC transporter related	1	1	1	1	1	1	1	1	1	1	1	1	1	0	0	0	0	0	0	0	0	0	0	0	0	0	0	0	0	0	0	0	0	0	0	0	0	0	0	0	0	0	0	0	0	0	0
B3DTJ5	araA	araA	0	0	0	0	0	0	0	0	0	0	0	0	0	0	1	1	1	1	1	1	1	1	1	1	1	1	1	1	1	1	1	1	1	1	1	1	1	1	1	1	1	1	1	1	1	1	1
D3R7J7	araD	araD	0	0	0	0	0	0	0	0	0	0	0	0	0	0	1	1	1	1	1	1	1	1	1	1	1	1	1	1	1	1	1	1	1	1	1	1	1	1	1	1	1	1	1	1	1	1	1
[truncated: 182 more columns]

## Sheet: Blon2175_2177_kenya
			Genomes B. infantis	Genomes B. infantis	Genomes B. infantis	Genomes B. infantis	Genomes B. infantis	Genomes B. infantis	Genomes B. infantis	Genomes B. infantis	Genomes B. infantis	Genomes B. infantis	Genomes B. infantis	Genomes B. infantis	Genomes B. infantis	Genomes B. infantis	Genomes B. longum	Genomes B. longum	Genomes B. longum	Genomes B. longum	Genomes B. longum	Genomes B. longum	Genomes B. longum	Genomes B. longum	Genomes B. longum	Genomes B. longum	Genomes B. longum	Genomes B. longum	Genomes B. longum	Genomes B. longum	Genomes B. longum	Genomes B. longum	Genomes B. longum	Genomes B. longum	Genomes B. longum	Genomes B. longum	Genomes B. longum	Genomes B. longum	Genomes B. longum	Genomes B. longum	Genomes B. longum	Genomes B. longum	Genomes B. longum	Genomes B. longum	Genomes B. longum	Genomes B. longum	Kenyan	Kenyan	Kenyan
Uniprot_name	Name	Gene	Bifidobacterium_longum_subsp._infantis_ATCC_15697_._JCM_1222_._DSM_20088_DNA.	Bifidobacterium_longum_subsp._infantis_ATCC_15697.	Bifidobacterium_longum_subsp._infantis_EK3	Bifidobacterium_longum_subsp._infantis_genome_assembly_BIB1401242951.V1	Bifidobacterium_longum_subsp._infantis_genome_assembly_BIB1401272845a.V1	Bifidobacterium_longum_subsp._infantis_genome_assembly_BIB1401272845b.V1	Bifidobacterium_longum_subsp._infantis_genome_assembly_BIC1206122787.V1	Bifidobacterium_longum_subsp._infantis_genome_assembly_BIC1307292462.V1	Bifidobacterium_longum_subsp._infantis_genome_assembly_BIC1401111250.V1	Bifidobacterium_longum_subsp._infantis_genome_assembly_BIC1401212621a.V1	Bifidobacterium_longum_subsp._infantis_genome_assembly_BIC1401212621b.V1	Bifidobacterium_longum_subsp._infantis_strain_1888B	Bifidobacterium_longum_subsp._infantis_strain_BT1.	Bifidobacterium_longum_subsp._infantis_strain_TPY12.1	Bifidobacterium_longum_subsp._longum_1.5B	Bifidobacterium_longum_subsp._longum_1.6B	Bifidobacterium_longum_subsp._longum_17.1B	Bifidobacterium_longum_subsp._longum_2.2B	Bifidobacterium_longum_subsp._longum_35B	Bifidobacterium_longum_subsp._longum_44B	Bifidobacterium_longum_subsp._longum_7.1B	Bifidobacterium_longum_subsp._longum_72B	Bifidobacterium_longum_subsp._longum_ATCC_55813_genomic_scaffold	Bifidobacterium_longum_subsp._longum_BBMN68.	Bifidobacterium_longum_subsp._longum_CECT_7347_WGS_project_CALH00000000_data	Bifidobacterium_longum_subsp._longum_EK13	Bifidobacterium_longum_subsp._longum_EK5	Bifidobacterium_longum_subsp._longum_GT15.	Bifidobacterium_longum_subsp._longum_JCM_1217_DNA.	Bifidobacterium_longum_subsp._longum_JDM301.	Bifidobacterium_longum_subsp._longum_KACC_91563	Bifidobacterium_longum_subsp._longum_strain_296B	Bifidobacterium_longum_subsp._longum_strain_7	Bifidobacterium_longum_subsp._longum_strain_9	Bifidobacterium_longum_subsp._longum_strain_AH1206.	Bifidobacterium_longum_subsp._longum_strain_BLOI2	Bifidobacterium_longum_subsp._longum_strain_BORI_chromosome.	Bifidobacterium_longum_subsp._longum_strain_CCUG30698.	Bifidobacterium_longum_subsp._longum_strain_DS32_3	Bifidobacterium_longum_subsp._longum_strain_LMG_13197	Bifidobacterium_longum_subsp._longum_strain_MC.42	Bifidobacterium_longum_subsp._longum_strain_NCIMB8809.	Bifidobacterium_longum_subsp._longum_strain_VMKB44	Bifidobacterium_longum_subsp._longum_strain_W11	X0972	X0976	X0980
B7GN80	Blon_2175	ACJ53236.1 Binding-protein-dependent transport systems inner membrane component	0	1	0	1	1	1	1	1	1	1	1	0	0	0	0	0	0	0	0	0	0	0	0	0	0	0	0	0	0	1	0	0	0	0	0	0	0	0	0	0	0	0	0	1	1	1	1
B7GN81	Blon_2176	ACJ53237.1 Binding-protein-dependent transport systems inner membrane component	1	1	0	1	1	1	1	1	1	1	1	0	0	0	0	0	0	0	0	0	0	0	0	0	0	0	0	0	0	1	0	0	0	0	0	0	0	0	0	0	0	0	0	1	0	1	1
B7GN82	Blon_2177	ACJ53238.1 Extracellular solute-binding protein, family 1	1	1	0	1	1	1	1	1	1	1	1	0	0	0	0	0	0	0	0	0	0	0	0	0	0	0	0	0	0	1	0	0	0	0	0	0	0	0	0	0	0	0	0	1	0	1	1
B7GNN3	Blon_2331	ACJ53389.1 Sugar (Glycoside-Pentoside-Hexuronide) transporter	1	1	1	1	1	1	1	1	1	1	1	1	1	1	1	1	1	1	1	1	1	1	1	0	1	1	1	1	0	1	1	1	1	1	1	1	1	1	1	0	1	1	1	1	1	1	1
B7GNN4	Blon_2332	ACJ53390.1 Sugar (glycoside-pentoside-hexuronide) transporter	1	1	1	0	0	1	1	1	1	1	1	1	1	1	0	0	0	0	0	0	0	0	0	0	0	0	0	0	0	1	0	0	0	0	0	0	0	0	0	0	0	0	0	0	1	1	1
B7GNN6	Blon_2334	ACJ53392.1 Beta-galactosidase	1	1	1	1	1	1	1	1	1	1	1	1	1	1	1	1	1	1	1	1	1	1	1	0	0	1	1	1	0	1	1	1	1	1	1	1	1	1	1	0	1	1	1	1	1	1	1
B7GNN7	Blon_2335	ACJ53393.1 Conserved hypothetical protein	1	1	1	1	1	1	1	1	1	1	1	1	1	1	0	0	0	0	0	0	0	0	0	0	0	0	0	0	0	0	0	0	0	0	0	0	0	0	0	0	0	0	0	0	1	1	1
B7GNN8	Blon_2336	ACJ53394.1 Alpha-1,3/4-fucosidase, putative	1	1	1	1	1	1	1	1	1	1	1	1	1	1	0	0	0	0	0	0	0	0	0	0	0	0	0	0	0	0	0	0	0	0	0	0	0	0	0	0	0	0	0	0	1	1	1
B7GNN9	Blon_2337	ACJ53395.1 RbsD or FucU transport	1	1	1	1	1	1	1	1	1	1	1	1	1	1	0	0	0	0	0	0	0	0	0	0	0	0	0	0	0	0	0	0	0	0	0	0	0	0	0	0	0	0	0	0	1	1	1
B7GNP0	Blon_2338	ACJ53396.1 Dihydrodipicolinate synthetase	1	1	1	1	1	1	1	1	1	1	1	1	1	1	0	0	0	0	0	0	0	0	0	0	0	0	0	0	0	0	0	0	0	0	0	0	0	0	0	0	0	0	0	0	1	1	1
B7GNP1	Blon_2339	ACJ53397.1 Short-chain dehydrogenase/reductase SDR	1	1	1	1	1	1	1	1	1	1	1	1	1	1	0	0	0	0	0	0	0	0	0	0	0	0	0	0	0	1	0	0	0	0	0	0	0	0	0	0	0	0	0	0	1	1	1
B7GNP2	Blon_2340	ACJ53398.1 Mandelate racemase/muconate lactonizing enzyme, C-terminal domain protein	1	1	1	0	1	1	1	1	1	1	1	1	1	1	0	0	0	0	0	0	0	0	0	0	0	0	0	0	0	1	0	0	0	0	0	0	0	0	0	0	0	0	0	0	1	1	1
B7GNP3	Blon_2341	ACJ53399.1 Protein of unknown function DUF624	1	1	1	1	1	1	1	1	1	1	1	1	1	1	0	0	0	0	0	0	0	0	0	0	0	0	0	0	0	0	0	0	0	0	0	0	0	0	0	0	0	0	0	0	1	1	1
B7GNP4	Blon_2342	ACJ53403.1 Binding-protein-dependent transport systems inner membrane component	1	1	1	1	1	1	1	1	1	1	1	1	1	1	0	0	0	0	0	0	0	0	0	0	0	0	0	0	0	0	0	0	0	0	0	0	0	0	0	0	0	0	0	0	1	1	1
B7GNP5	Blon_2343	ACJ53404.1 Binding-protein-dependent transport systems inner membrane component	1	1	1	1	1	1	1	1	1	1	1	1	1	1	0	0	0	0	0	0	0	0	0	0	0	0	0	0	0	0	0	0	0	0	0	0	0	0	0	0	0	0	0	0	1	1	1
B7GNP6	Blon_2344	ACJ53402.1 Extracellular solute-binding protein, family 1	0	1	0	0	0	0	0	0	0	0	0	0	0	0	0	0	0	0	0	0	0	0	0	0	0	0	0	0	0	0	0	0	0	0	0	0	0	0	0	0	0	0	0	0	0	0	0
B7GNP4	Blon_2345	ACJ53403.1 Binding-protein-dependent transport systems inner membrane component	1	1	1	1	1	1	1	1	1	1	1	1	1	1	0	0	0	0	0	0	0	0	0	0	0	0	0	0	0	0	0	0	0	0	0	0	0	0	0	0	0	0	0	0	1	1	1
B7GNP5	Blon_2346	ACJ53404.1 Binding-protein-dependent transport systems inner membrane component	1	1	1	1	1	1	1	1	1	1	1	1	1	1	0	0	0	0	0	0	0	0	0	0	0	0	0	0	0	0	0	0	0	0	0	0	0	0	0	0	0	0	0	0	1	1	1
B7GNP9	Blon_2347	ACJ53405.1 Extracellular solute-binding protein, family 1	1	1	0	0	0	0	0	0	0	0	0	1	1	1	0	0	0	0	0	0	0	0	0	0	0	0	0	0	0	0	0	0	0	0	0	0	0	0	0	0	0	0	0	0	1	1	1
B7GNQ0	Blon_2348	ACJ53406.1 Exo-alpha-sialidase	1	1	1	1	1	1	1	1	1	1	1	1	1	1	0	0	0	0	0	0	0	0	0	0	0	0	0	0	0	0	0	0	0	0	0	0	0	0	0	0	0	0	0	0	1	1	1
B7GNQ1	Blon_2349	ACJ53407.1 Dihydrodipicolinate synthetase	1	1	1	1	1	1	1	1	1	1	1	1	1	1	0	0	0	0	0	0	0	0	0	0	0	0	0	0	0	0	0	0	0	0	0	0	0	0	0	0	0	0	0	0	1	1	1
B7GNQ2	Blon_2350	ACJ53408.1 Extracellular solute-binding protein, family 1	0	1	0	1	1	1	1	0	1	1	1	0	1	1	0	0	0	0	0	0	0	0	0	0	0	0	0	0	0	0	0	0	0	0	0	0	0	0	0	0	0	0	0	0	1	1	1
B7GNQ3	Blon_2351	ACJ53409.1 Extracellular solute-binding protein, family 1	0	1	1	1	1	1	1	1	1	1	1	1	1	1	0	0	0	0	0	0	0	0	0	0	0	0	0	0	0	0	0	0	0	0	0	0	0	0	0	0	0	0	0	0	1	1	1
B7GNQ4	Blon_2352	ACJ53410.1 Extracellular solute-binding protein, family 1	0	1	0	1	0	1	1	1	0	1	1	0	0	0	0	0	0	0	0	0	0	0	0	0	0	0	0	0	0	0	0	0	0	0	0	0	0	0	0	0	0	0	0	0	0	1	0
B7GNQ5	Blon_2353	ACJ53411.1 Uncharacterized protein	0	1	0	0	0	0	0	0	0	0	0	0	0	0	0	0	0	0	0	0	0	0	0	0	0	0	0	0	0	0	0	0	0	0	0	0	0	0	0	0	0	0	0	0	0	0	0
B7GNQ6	Blon_2354	ACJ53412.1 Extracellular solute-binding protein, family 1	1	1	1	1	1	1	1	1	0	1	1	1	1	1	0	0	0	0	0	0	0	0	0	0	0	0	0	0	0	0	0	0	0	0	0	0	0	0	0	0	0	0	0	0	1	1	1
B7GNQ7	Blon_2355	ACJ53413.1 Glycoside hydrolase, family 20	1	1	1	0	0	0	0	0	0	0	0	0	1	1	0	0	0	0	0	0	0	0	0	0	0	0	0	0	0	0	0	0	0	0	0	0	0	0	0	0	0	0	0	0	1	1	1
B7GNQ8	Blon_2356	ACJ53414.1 Haloacid dehalogenase domain protein hydrolase	0	1	1	0	0	0	0	0	0	0	0	1	1	0	0	0	0	0	0	0	0	0	0	0	0	0	0	0	0	0	0	0	0	0	0	0	0	0	0	0	0	0	0	0	1	1	0
B7GNQ9	Blon_2357	ACJ53415.1 Extracellular solute-binding protein, family 1	1	1	1	1	1	1	1	1	1	1	1	1	1	0	0	0	0	0	0	0	0	0	0	0	0	0	0	0	0	0	0	0	0	0	0	0	0	0	0	0	0	0	0	0	1	1	0
B7GNR0	Blon_2358	ACJ53416.1 Beta-lactamase domain protein	1	1	1	1	1	1	1	1	1	1	1	1	1	0	0	0	0	0	0	0	0	0	0	0	0	0	0	0	0	0	0	0	0	0	0	0	0	0	0	0	0	0	0	0	1	1	0
B7GNR1	Blon_2359	ACJ53417.1 Binding-protein-dependent transport systems inner membrane component	1	1	1	1	1	1	1	1	1	1	1	1	1	0	0	0	0	0	0	0	0	0	0	0	0	0	0	0	0	0	0	0	0	0	0	0	0	0	0	0	0	0	0	0	1	1	1
B7GNR2	Blon_2360	ACJ53418.1 Binding-protein-dependent transport systems inner membrane component	1	1	1	1	1	1	1	1	1	1	1	1	1	0	0	0	0	0	0	0	0	0	0	0	0	0	0	0	0	0	0	0	0	0	0	0	0	0	0	0	0	0	0	0	1	1	0
B7GNR3	Blon_2361	ACJ53419.1 ABC transporter related	1	1	1	1	1	1	1	1	1	1	1	1	1	0	0	0	0	0	0	0	0	0	0	0	0	0	0	0	0	0	0	0	0	0	0	0	0	0	0	0	0	0	0	0	1	1	0
[truncated: 100 more columns]
